# Supplementary material for: (1S,3R,8R,9S,11R)-2,2-Di­bromo-10,10-di­chloro-3,7,7,11-tetra­methyl­tetra­cyclo­[6.5.0.01,3.09,11]trideca­ne
Source: Acta Crystallogr Sect E Struct Rep Online. 2013 Apr 13;69(Pt 5):o724. doi: 10.1107/S1600536813009070 (PMC3648256; doi:10.1107/S1600536813009070)
Supplement: Supplementary file 1 [file e-69-0o724-sup1.cif]

##############################################################################
#                                                                            #
# This CIF contains the data in a paper accepted for publication in          #
# Acta Crystallographica Section E. It conforms to the requirements of       #
# Notes for Authors for Acta Crystallographica Section E, and has been       #
# peer reviewed under the auspices of the IUCr Commission on Journals.       #
#                                                                            #
# Full details of the Crystallographic Information File format               #
# are given in the paper "The Crystallographic Information File (CIF):       #
# a New Standard Archive File for Crystallography" by S. R. Hall, F. H.      #
# Allen and I. D. Brown [Acta Cryst. (1991), A47, 655-685].                  #
#                                                                            #
# The current version of the core CIF dictionary is obtainable from          #
# ftp://ftp.iucr.org/pub/cif_core.dic.                                       #
#                                                                            #
# Software is freely available for graphical display of the structure(s)     #
# in this CIF. For information consult the CIF software page                 #
# http://www.iucr.org/resources/cif/software.                                #
#                                                                            #
# This file may be used for bona fide research purposes within the           #
# scientific community so long as proper attribution is given to the journal # 
# article from which it was obtained.                                        #
#                                                                            #
##############################################################################
data_I
_audit_creation_method     SHELXL-97
_chemical_name_systematic
;\
(1<i>S</i>,3<i>R</i>,8<i>R</i>,9<i>S</i>,11<i>R</i>)-2,2-Dibromo-\
10,10-dichloro-3,7,7,11-tetramethyltetracyclo[6.5.0.0^1,3^.0^9,11^]tridecane
;
_chemical_name_common     ?
_chemical_formula_moiety     'C17 H24 Br2 Cl2'
_chemical_formula_sum     'C17 H24 Br2 Cl2'
_chemical_formula_iupac     'C17 H24 Br2 Cl2'
_chemical_formula_weight     459.08
_chemical_melting_point     ?
_symmetry_cell_setting     monoclinic
_symmetry_space_group_name_H-M     'P 21'
_symmetry_space_group_name_Hall     'P 2yb'
loop_
    _symmetry_equiv_pos_as_xyz
    'x, y, z'
    '-x, y+1/2, -z'
_cell_length_a     9.0112(6)
_cell_length_b     11.6772(8)
_cell_length_c     9.0849(6)
_cell_angle_alpha     90.00
_cell_angle_beta     108.045(5)
_cell_angle_gamma     90.00
_cell_volume     908.94(11)
_cell_formula_units_Z     2
_cell_measurement_reflns_used     3720
_cell_measurement_theta_min     2.78
_cell_measurement_theta_max     29.57
_cell_measurement_temperature     296(2)
_exptl_crystal_description     Block
_exptl_crystal_colour     colourless
_exptl_crystal_size_max     0.45
_exptl_crystal_size_mid     0.34
_exptl_crystal_size_min     0.29
_exptl_crystal_density_diffrn     1.677
_exptl_crystal_density_meas     ?
_exptl_crystal_density_method     'not measured'
_exptl_crystal_F_000     460
_exptl_absorpt_coefficient_mu     4.745
_exptl_absorpt_correction_type     multi-scan
_exptl_absorpt_process_details     '(SADABS; Sheldrick, 2008)'
_exptl_absorpt_correction_T_min     0.7389
_exptl_absorpt_correction_T_max     0.8673
_exptl_special_details     ?
_diffrn_ambient_temperature     296(2)
_diffrn_radiation_type     MoK\a
_diffrn_radiation_wavelength     0.71073
_diffrn_radiation_source     'fine-focus sealed tube'
_diffrn_radiation_monochromator     graphite
_diffrn_measurement_device_type     'Bruker X8 APEX'
_diffrn_measurement_method     '\f and \w scans'
_diffrn_reflns_number     6676
_diffrn_reflns_av_R_equivalents     0.0341
_diffrn_reflns_av_sigmaI/netI     0.0705
_diffrn_reflns_theta_min     2.78
_diffrn_reflns_theta_max     29.57
_diffrn_reflns_theta_full     29.57
_diffrn_measured_fraction_theta_max     0.981
_diffrn_measured_fraction_theta_full     0.981
_diffrn_reflns_limit_h_min     -12
_diffrn_reflns_limit_h_max     12
_diffrn_reflns_limit_k_min     -16
_diffrn_reflns_limit_k_max     15
_diffrn_reflns_limit_l_min     -12
_diffrn_reflns_limit_l_max     12
_refine_special_details
;
Refinement of <i>F</i>^2^ against all reflections. The weighted <i>R</i>-factor
<i>wR</i> and goodness of fit <i>S</i> are based on <i>F</i>^2^, conventional
<i>R</i>-factors <i>R</i> are based on <i>F</i>, with <i>F</i> set to zero for
negative <i>F</i>^2^. The threshold expression of <i>F</i>^2^ >
\s(<i>F</i>^2^) is used only for calculating <i>R</i>-factors(gt) <i>etc</i>.
and is not relevant to the choice of reflections for refinement.
<i>R</i>-factors based on <i>F</i>^2^ are statistically about twice as large
as those based on <i>F</i>, and <i>R</i>- factors based on all data will be
even larger.
;
_reflns_number_total     3720
_reflns_number_gt     2910
_reflns_threshold_expression     I>2sigma(I)
_refine_ls_structure_factor_coef     Fsqd
_refine_ls_matrix_type     full
_refine_ls_R_factor_all     0.0587
_refine_ls_R_factor_gt     0.0382
_refine_ls_wR_factor_gt     0.0840
_refine_ls_wR_factor_ref     0.0916
_refine_ls_goodness_of_fit_ref     1.029
_refine_ls_restrained_S_all     1.028
_refine_ls_number_reflns     3720
_refine_ls_number_parameters     190
_refine_ls_number_restraints     1
_refine_ls_hydrogen_treatment     constr
_refine_ls_weighting_scheme     calc
_refine_ls_weighting_details
                 'calc w=1/[\s^2^(Fo^2^)+(0.0333P)^2^] where P=(Fo^2^+2Fc^2^)/3'
_atom_sites_solution_hydrogens     geom
_atom_sites_solution_primary     direct
_atom_sites_solution_secondary     difmap
_refine_ls_shift/su_max     0.001
_refine_ls_shift/su_mean     0.000
_refine_diff_density_max     0.643
_refine_diff_density_min     -0.792
_refine_ls_extinction_method     none
_refine_ls_extinction_coef     ?
_refine_ls_abs_structure_details
                              'Flack & Bernardinelli (2000), 1096 Friedel pairs'
_refine_ls_abs_structure_Flack     0.039(10)
loop_
    _atom_type_symbol
    _atom_type_description
    _atom_type_scat_dispersion_real
    _atom_type_scat_dispersion_imag
    _atom_type_scat_source
    'C' 'C' 0.0033 0.0016
                         'International Tables Vol C Tables 4.2.6.8 and 6.1.1.4'
    'H' 'H' 0.0000 0.0000
                         'International Tables Vol C Tables 4.2.6.8 and 6.1.1.4'
    'Cl' 'Cl' 0.1484 0.1585
                         'International Tables Vol C Tables 4.2.6.8 and 6.1.1.4'
    'Br' 'Br' -0.2901 2.4595
                         'International Tables Vol C Tables 4.2.6.8 and 6.1.1.4'
_computing_data_collection     'APEX2 (Bruker, 2009)'
_computing_cell_refinement     'SAINT (Bruker, 2009)'
_computing_data_reduction     'SAINT (Bruker, 2009)'
_computing_structure_solution     'SHELXS97 (Sheldrick, 2008)'
_computing_structure_refinement     'SHELXL97 (Sheldrick, 2008)'
_computing_molecular_graphics     'ORTEP-3 for Windows (Farrugia, 2012)'
_computing_publication_material
                               'PLATON (Spek, 2009) and publCIF (Westrip, 2010)'
loop_
    _atom_site_type_symbol
    _atom_site_label
    _atom_site_fract_x
    _atom_site_fract_y
    _atom_site_fract_z
    _atom_site_U_iso_or_equiv
    _atom_site_adp_type
    _atom_site_calc_flag
    _atom_site_refinement_flags
    _atom_site_occupancy
    _atom_site_symmetry_multiplicity
    _atom_site_disorder_assembly
    _atom_site_disorder_group
    C C1 0.8734(5) 0.4080(3) 0.7265(5) 0.0211(8) Uani d . 1 1 . .
    C C2 0.9989(5) 0.3302(4) 0.6990(6) 0.0288(10) Uani d . 1 1 . .
    C C3 1.0234(4) 0.3775(4) 0.8568(5) 0.0275(9) Uani d . 1 1 . .
    C C4 1.0081(6) 0.2965(4) 0.9812(5) 0.0357(11) Uani d . 1 1 . .
    H H4A 1.1102 0.2657 1.0363 0.043 Uiso calc R 1 1 . .
    H H4B 0.9413 0.2330 0.9329 0.043 Uiso calc R 1 1 . .
    C C5 0.9408(6) 0.3542(5) 1.0962(6) 0.0442(13) Uani d . 1 1 . .
    H H5A 1.0232 0.3954 1.1721 0.053 Uiso calc R 1 1 . .
    H H5B 0.9014 0.2960 1.1507 0.053 Uiso calc R 1 1 . .
    C C6 0.8095(6) 0.4372(5) 1.0187(5) 0.0387(12) Uani d . 1 1 . .
    H H6A 0.8567 0.5027 0.9849 0.046 Uiso calc R 1 1 . .
    H H6B 0.7670 0.4645 1.0981 0.046 Uiso calc R 1 1 . .
    C C7 0.6702(5) 0.3992(4) 0.8798(5) 0.0301(9) Uani d . 1 1 . .
    C C8 0.7181(4) 0.3573(3) 0.7345(5) 0.0206(8) Uani d . 1 1 . .
    H H8 0.7319 0.2741 0.7439 0.025 Uiso calc R 1 1 . .
    C C9 0.5812(4) 0.3798(4) 0.5883(4) 0.0224(8) Uani d . 1 1 . .
    H H9 0.4807 0.3749 0.6086 0.027 Uiso calc R 1 1 . .
    C C10 0.5657(5) 0.3530(4) 0.4239(5) 0.0261(9) Uani d . 1 1 . .
    C C11 0.5826(5) 0.4755(4) 0.4748(5) 0.0278(9) Uani d . 1 1 . .
    C C12 0.7378(6) 0.5328(4) 0.4939(6) 0.0373(11) Uani d . 1 1 . .
    H H12A 0.7190 0.6125 0.4639 0.045 Uiso calc R 1 1 . .
    H H12B 0.7856 0.4970 0.4234 0.045 Uiso calc R 1 1 . .
    C C13 0.8528(5) 0.5277(3) 0.6570(5) 0.0277(9) Uani d . 1 1 . .
    H H13A 0.9534 0.5556 0.6546 0.033 Uiso calc R 1 1 . .
    H H13B 0.8168 0.5784 0.7235 0.033 Uiso calc R 1 1 . .
    C C14 1.1485(6) 0.4682(5) 0.9207(7) 0.0432(13) Uani d . 1 1 . .
    H H14A 1.1495 0.4896 1.0230 0.065 Uiso calc R 1 1 . .
    H H14B 1.1262 0.5343 0.8546 0.065 Uiso calc R 1 1 . .
    H H14C 1.2486 0.4377 0.9247 0.065 Uiso calc R 1 1 . .
    C C15 0.5843(6) 0.2992(5) 0.9266(6) 0.0453(13) Uani d . 1 1 . .
    H H15A 0.4981 0.2763 0.8394 0.068 Uiso calc R 1 1 . .
    H H15B 0.5463 0.3228 1.0096 0.068 Uiso calc R 1 1 . .
    H H15C 0.6547 0.2360 0.9601 0.068 Uiso calc R 1 1 . .
    C C16 0.5593(6) 0.5035(5) 0.8432(6) 0.0419(12) Uani d . 1 1 . .
    H H16A 0.6113 0.5673 0.8140 0.063 Uiso calc R 1 1 . .
    H H16B 0.5305 0.5232 0.9333 0.063 Uiso calc R 1 1 . .
    H H16C 0.4673 0.4849 0.7596 0.063 Uiso calc R 1 1 . .
    C C17 0.4417(7) 0.5546(4) 0.4175(7) 0.0479(14) Uani d . 1 1 . .
    H H17A 0.4693 0.6299 0.4593 0.072 Uiso calc R 1 1 . .
    H H17B 0.3576 0.5255 0.4506 0.072 Uiso calc R 1 1 . .
    H H17C 0.4095 0.5581 0.3065 0.072 Uiso calc R 1 1 . .
    Cl Cl1 0.37818(14) 0.30587(10) 0.30591(14) 0.0415(3) Uani d . 1 1 . .
    Cl Cl2 0.70977(16) 0.28463(12) 0.36234(14) 0.0429(3) Uani d . 1 1 . .
    Br Br1 1.11977(6) 0.38295(6) 0.57096(7) 0.05382(18) Uani d . 1 1 . .
    Br Br2 0.97449(6) 0.16666(4) 0.66883(6) 0.04537(16) Uani d . 1 1 . .
loop_
    _atom_site_aniso_label
    _atom_site_aniso_U_11
    _atom_site_aniso_U_22
    _atom_site_aniso_U_33
    _atom_site_aniso_U_12
    _atom_site_aniso_U_13
    _atom_site_aniso_U_23
    C1 0.0167(18) 0.022(2) 0.023(2) -0.0038(15) 0.0039(16) -0.0013(15)
    C2 0.019(2) 0.034(2) 0.033(3) -0.0019(17) 0.0085(19) -0.0011(18)
    C3 0.0185(18) 0.035(2) 0.028(2) 0.005(2) 0.0054(17) 0.004(2)
    C4 0.028(2) 0.049(3) 0.024(2) 0.003(2) -0.0001(19) 0.003(2)
    C5 0.044(3) 0.066(4) 0.021(3) -0.004(3) 0.007(2) -0.002(2)
    C6 0.038(3) 0.057(3) 0.023(3) -0.001(2) 0.013(2) -0.010(2)
    C7 0.029(2) 0.038(2) 0.028(2) 0.0027(19) 0.0153(19) -0.004(2)
    C8 0.0199(18) 0.0217(19) 0.022(2) 0.0009(15) 0.0096(17) 0.0021(15)
    C9 0.0205(18) 0.0241(18) 0.024(2) -0.0013(18) 0.0093(16) 0.0001(18)
    C10 0.022(2) 0.035(2) 0.019(2) 0.0020(17) 0.0027(17) 0.0016(16)
    C11 0.029(2) 0.028(2) 0.023(2) 0.0031(18) 0.0021(19) 0.0076(17)
    C12 0.035(3) 0.030(2) 0.043(3) -0.006(2) 0.007(2) 0.011(2)
    C13 0.022(2) 0.022(2) 0.037(3) -0.0034(17) 0.0067(19) 0.0028(18)
    C14 0.023(2) 0.054(3) 0.047(3) -0.008(2) 0.004(2) -0.005(2)
    C15 0.043(3) 0.068(3) 0.033(3) -0.005(3) 0.024(3) 0.004(3)
    C16 0.036(3) 0.051(3) 0.044(3) 0.011(2) 0.019(3) -0.008(2)
    C17 0.042(3) 0.038(3) 0.053(3) 0.012(2) -0.001(3) 0.003(2)
    Cl1 0.0330(6) 0.0449(7) 0.0341(7) -0.0066(5) -0.0077(5) -0.0011(5)
    Cl2 0.0438(7) 0.0613(8) 0.0262(6) 0.0125(6) 0.0144(5) -0.0040(5)
    Br1 0.0336(3) 0.0840(4) 0.0516(3) -0.0014(3) 0.0244(3) 0.0083(3)
    Br2 0.0452(3) 0.0386(2) 0.0525(3) 0.0134(3) 0.0156(3) -0.0033(3)
_geom_special_details
;
All e.s.d.'s (except the e.s.d. in the dihedral angle between two l.s. planes)
are estimated using the full covariance matrix. The cell e.s.d.'s are taken
into account individually in the estimation of e.s.d.'s in distances, angles
and torsion angles; correlations between e.s.d.'s in cell parameters are only
used when they are defined by crystal symmetry. An approximate (isotropic)
treatment of cell e.s.d.'s is used for estimating e.s.d.'s involving l.s.
planes.
;
loop_
    _geom_bond_atom_site_label_1
    _geom_bond_atom_site_label_2
    _geom_bond_site_symmetry_2
    _geom_bond_distance
    _geom_bond_publ_flag
    C1 C13 . 1.522(6) ?
    C1 C2 . 1.530(6) ?
    C1 C3 . 1.537(5) ?
    C1 C8 . 1.542(5) ?
    C2 C3 . 1.488(6) ?
    C2 Br1 . 1.924(4) ?
    C2 Br2 . 1.932(4) ?
    C3 C4 . 1.513(6) ?
    C3 C14 . 1.524(7) ?
    C4 C5 . 1.519(7) ?
    C4 H4A . 0.9700 ?
    C4 H4B . 0.9700 ?
    C5 C6 . 1.523(7) ?
    C5 H5A . 0.9700 ?
    C5 H5B . 0.9700 ?
    C6 C7 . 1.544(6) ?
    C6 H6A . 0.9700 ?
    C6 H6B . 0.9700 ?
    C7 C15 . 1.531(7) ?
    C7 C16 . 1.545(7) ?
    C7 C8 . 1.587(5) ?
    C8 C9 . 1.529(6) ?
    C8 H8 . 0.9800 ?
    C9 C10 . 1.490(6) ?
    C9 C11 . 1.524(6) ?
    C9 H9 . 0.9800 ?
    C10 C11 . 1.496(6) ?
    C10 Cl2 . 1.756(4) ?
    C10 Cl1 . 1.785(4) ?
    C11 C12 . 1.511(6) ?
    C11 C17 . 1.525(7) ?
    C12 C13 . 1.524(7) ?
    C12 H12A . 0.9700 ?
    C12 H12B . 0.9700 ?
    C13 H13A . 0.9700 ?
    C13 H13B . 0.9700 ?
    C14 H14A . 0.9600 ?
    C14 H14B . 0.9600 ?
    C14 H14C . 0.9600 ?
    C15 H15A . 0.9600 ?
    C15 H15B . 0.9600 ?
    C15 H15C . 0.9600 ?
    C16 H16A . 0.9600 ?
    C16 H16B . 0.9600 ?
    C16 H16C . 0.9600 ?
    C17 H17A . 0.9600 ?
    C17 H17B . 0.9600 ?
    C17 H17C . 0.9600 ?
loop_
    _geom_angle_atom_site_label_1
    _geom_angle_atom_site_label_2
    _geom_angle_atom_site_label_3
    _geom_angle_site_symmetry_1
    _geom_angle_site_symmetry_3
    _geom_angle
    _geom_angle_publ_flag
    C13 C1 C2 . . 118.6(3) ?
    C13 C1 C3 . . 119.8(3) ?
    C2 C1 C3 . . 58.1(3) ?
    C13 C1 C8 . . 112.1(3) ?
    C2 C1 C8 . . 120.5(3) ?
    C3 C1 C8 . . 118.0(3) ?
    C3 C2 C1 . . 61.2(3) ?
    C3 C2 Br1 . . 121.4(3) ?
    C1 C2 Br1 . . 119.6(3) ?
    C3 C2 Br2 . . 118.7(3) ?
    C1 C2 Br2 . . 123.5(3) ?
    Br1 C2 Br2 . . 106.9(2) ?
    C2 C3 C4 . . 117.9(4) ?
    C2 C3 C14 . . 119.7(4) ?
    C4 C3 C14 . . 112.2(4) ?
    C2 C3 C1 . . 60.7(3) ?
    C4 C3 C1 . . 117.3(3) ?
    C14 C3 C1 . . 120.2(4) ?
    C3 C4 C5 . . 112.6(4) ?
    C3 C4 H4A . . 109.1 ?
    C5 C4 H4A . . 109.1 ?
    C3 C4 H4B . . 109.1 ?
    C5 C4 H4B . . 109.1 ?
    H4A C4 H4B . . 107.8 ?
    C4 C5 C6 . . 112.5(4) ?
    C4 C5 H5A . . 109.1 ?
    C6 C5 H5A . . 109.1 ?
    C4 C5 H5B . . 109.1 ?
    C6 C5 H5B . . 109.1 ?
    H5A C5 H5B . . 107.8 ?
    C5 C6 C7 . . 120.9(4) ?
    C5 C6 H6A . . 107.1 ?
    C7 C6 H6A . . 107.1 ?
    C5 C6 H6B . . 107.1 ?
    C7 C6 H6B . . 107.1 ?
    H6A C6 H6B . . 106.8 ?
    C15 C7 C6 . . 110.2(4) ?
    C15 C7 C16 . . 108.2(4) ?
    C6 C7 C16 . . 104.9(4) ?
    C15 C7 C8 . . 106.7(4) ?
    C6 C7 C8 . . 114.0(3) ?
    C16 C7 C8 . . 112.8(4) ?
    C9 C8 C1 . . 113.2(3) ?
    C9 C8 C7 . . 108.4(3) ?
    C1 C8 C7 . . 113.9(3) ?
    C9 C8 H8 . . 107.0 ?
    C1 C8 H8 . . 107.0 ?
    C7 C8 H8 . . 107.0 ?
    C10 C9 C11 . . 59.5(3) ?
    C10 C9 C8 . . 129.4(3) ?
    C11 C9 C8 . . 122.7(3) ?
    C10 C9 H9 . . 111.8 ?
    C11 C9 H9 . . 111.8 ?
    C8 C9 H9 . . 111.8 ?
    C9 C10 C11 . . 61.4(3) ?
    C9 C10 Cl2 . . 124.4(3) ?
    C11 C10 Cl2 . . 121.3(3) ?
    C9 C10 Cl1 . . 116.4(3) ?
    C11 C10 Cl1 . . 117.8(3) ?
    Cl2 C10 Cl1 . . 108.9(2) ?
    C10 C11 C12 . . 117.4(4) ?
    C10 C11 C9 . . 59.1(3) ?
    C12 C11 C9 . . 116.6(4) ?
    C10 C11 C17 . . 118.6(4) ?
    C12 C11 C17 . . 114.5(4) ?
    C9 C11 C17 . . 119.7(4) ?
    C11 C12 C13 . . 114.9(4) ?
    C11 C12 H12A . . 108.5 ?
    C13 C12 H12A . . 108.5 ?
    C11 C12 H12B . . 108.5 ?
    C13 C12 H12B . . 108.5 ?
    H12A C12 H12B . . 107.5 ?
    C1 C13 C12 . . 113.5(4) ?
    C1 C13 H13A . . 108.9 ?
    C12 C13 H13A . . 108.9 ?
    C1 C13 H13B . . 108.9 ?
    C12 C13 H13B . . 108.9 ?
    H13A C13 H13B . . 107.7 ?
    C3 C14 H14A . . 109.5 ?
    C3 C14 H14B . . 109.5 ?
    H14A C14 H14B . . 109.5 ?
    C3 C14 H14C . . 109.5 ?
    H14A C14 H14C . . 109.5 ?
    H14B C14 H14C . . 109.5 ?
    C7 C15 H15A . . 109.5 ?
    C7 C15 H15B . . 109.5 ?
    H15A C15 H15B . . 109.5 ?
    C7 C15 H15C . . 109.5 ?
    H15A C15 H15C . . 109.5 ?
    H15B C15 H15C . . 109.5 ?
    C7 C16 H16A . . 109.5 ?
    C7 C16 H16B . . 109.5 ?
    H16A C16 H16B . . 109.5 ?
    C7 C16 H16C . . 109.5 ?
    H16A C16 H16C . . 109.5 ?
    H16B C16 H16C . . 109.5 ?
    C11 C17 H17A . . 109.5 ?
    C11 C17 H17B . . 109.5 ?
    H17A C17 H17B . . 109.5 ?
    C11 C17 H17C . . 109.5 ?
    H17A C17 H17C . . 109.5 ?
    H17B C17 H17C . . 109.5 ?
_iucr_refine_instructions_details
;
TITL EL_D804_DRX12_BC in P2(1)
CELL  0.71073   9.0112  11.6772   9.0849   90.000  108.045   90.000
ZERR     2.00   0.0006   0.0008   0.0006    0.000    0.005    0.000
LATT  -1
SYMM  - X, 1/2 + Y, - Z
SFAC  C    H    CL   BR
UNIT  34   48   4    4
MERG   2
SHEL 40 0.72
FMAP   2
PLAN   10
ACTA
BOND
BOND   $H
L.S.  10
WGHT      0.0333
FVAR       0.22442
C1    1    0.873429    0.407959    0.726551    11.00000    0.01669    0.02240 =
         0.02260   -0.00134    0.00392   -0.00378
C2    1    0.998887    0.330231    0.698961    11.00000    0.01927    0.03417 =
         0.03310   -0.00111    0.00851   -0.00190
C3    1    1.023359    0.377541    0.856818    11.00000    0.01852    0.03509 =
         0.02777    0.00420    0.00542    0.00534
C4    1    1.008100    0.296515    0.981237    11.00000    0.02846    0.04949 =
         0.02352    0.00269   -0.00008    0.00287
AFIX  23
H4A   2    1.110164    0.265678    1.036337    11.00000   -1.20000
H4B   2    0.941320    0.233035    0.932864    11.00000   -1.20000
AFIX   0
C5    1    0.940756    0.354220    1.096247    11.00000    0.04388    0.06590 =
         0.02090   -0.00168    0.00721   -0.00413
AFIX  23
H5A   2    1.023199    0.395436    1.172056    11.00000   -1.20000
H5B   2    0.901355    0.296035    1.150670    11.00000   -1.20000
AFIX   0
C6    1    0.809494    0.437201    1.018658    11.00000    0.03751    0.05737 =
         0.02331   -0.01014    0.01270   -0.00114
AFIX  23
H6A   2    0.856732    0.502706    0.984941    11.00000   -1.20000
H6B   2    0.766961    0.464508    1.098104    11.00000   -1.20000
AFIX   0
C7    1    0.670194    0.399151    0.879772    11.00000    0.02880    0.03798 =
         0.02793   -0.00375    0.01530    0.00267
C8    1    0.718093    0.357343    0.734499    11.00000    0.01993    0.02170 =
         0.02239    0.00206    0.00959    0.00086
AFIX  13
H8    2    0.731872    0.274128    0.743932    11.00000   -1.20000
AFIX   0
C9    1    0.581245    0.379764    0.588341    11.00000    0.02045    0.02414 =
         0.02421    0.00014    0.00928   -0.00129
AFIX  13
H9    2    0.480735    0.374922    0.608568    11.00000   -1.20000
AFIX   0
C10   1    0.565739    0.353026    0.423903    11.00000    0.02205    0.03453 =
         0.01913    0.00160    0.00274    0.00201
C11   1    0.582595    0.475504    0.474817    11.00000    0.02851    0.02772 =
         0.02321    0.00756    0.00207    0.00313
C12   1    0.737797    0.532783    0.493940    11.00000    0.03542    0.03000 =
         0.04297    0.01077    0.00699   -0.00557
AFIX  23
H12A  2    0.719035    0.612491    0.463876    11.00000   -1.20000
H12B  2    0.785579    0.497037    0.423425    11.00000   -1.20000
AFIX   0
C13   1    0.852822    0.527689    0.657032    11.00000    0.02216    0.02208 =
         0.03707    0.00278    0.00674   -0.00343
AFIX  23
H13A  2    0.953412    0.555598    0.654570    11.00000   -1.20000
H13B  2    0.816840    0.578360    0.723479    11.00000   -1.20000
AFIX   0
C14   1    1.148487    0.468169    0.920696    11.00000    0.02348    0.05376 =
         0.04734   -0.00474    0.00355   -0.00820
AFIX  33
H14A  2    1.149461    0.489581    1.023013    11.00000   -1.50000
H14B  2    1.126190    0.534265    0.854631    11.00000   -1.50000
H14C  2    1.248629    0.437746    0.924680    11.00000   -1.50000
AFIX   0
C15   1    0.584302    0.299246    0.926556    11.00000    0.04303    0.06795 =
         0.03334    0.00350    0.02433   -0.00495
AFIX  33
H15A  2    0.498053    0.276304    0.839392    11.00000   -1.50000
H15B  2    0.546301    0.322838    1.009549    11.00000   -1.50000
H15C  2    0.654700    0.235959    0.960060    11.00000   -1.50000
AFIX   0
C16   1    0.559320    0.503532    0.843210    11.00000    0.03558    0.05120 =
         0.04364   -0.00796    0.01915    0.01122
AFIX  33
H16A  2    0.611272    0.567335    0.814005    11.00000   -1.50000
H16B  2    0.530514    0.523238    0.933286    11.00000   -1.50000
H16C  2    0.467303    0.484858    0.759628    11.00000   -1.50000
AFIX   0
C17   1    0.441727    0.554563    0.417491    11.00000    0.04192    0.03804 =
         0.05279    0.00341   -0.00150    0.01168
AFIX  33
H17A  2    0.469341    0.629900    0.459306    11.00000   -1.50000
H17B  2    0.357609    0.525473    0.450591    11.00000   -1.50000
H17C  2    0.409548    0.558086    0.306487    11.00000   -1.50000
AFIX   0
CL1   3    0.378180    0.305868    0.305907    11.00000    0.03302    0.04488 =
         0.03414   -0.00109   -0.00773   -0.00658
CL2   3    0.709767    0.284629    0.362344    11.00000    0.04378    0.06129 =
         0.02621   -0.00398    0.01444    0.01249
BR1   4    1.119773    0.382948    0.570956    11.00000    0.03358    0.08399 =
         0.05160    0.00826    0.02443   -0.00138
BR2   4    0.974485    0.166655    0.668830    11.00000    0.04522    0.03865 =
         0.05255   -0.00328    0.01558    0.01341
HKLF 4
REM  EL_D804_DRX12_BC in P2(1)
REM R1 =  0.0382 for   2910 Fo > 4sig(Fo)  and  0.0587 for all   3720 data
REM    190 parameters refined using      1 restraints
END
WGHT      0.0333      0.0000
REM Highest difference peak  0.643,  deepest hole -0.792,  1-sigma level  0.098
Q1    1   0.9019  0.2134  0.5516  11.00000  0.05    0.64
Q2    1   1.0654  0.1842  0.7060  11.00000  0.05    0.62
Q3    1   1.0496  0.1159  0.7871  11.00000  0.05    0.61
Q4    1   0.9714  0.1663  0.7508  11.00000  0.05    0.60
Q5    1   1.0206  0.3866  0.5225  11.00000  0.05    0.59
Q6    1   0.8730  0.1561  0.6136  11.00000  0.05    0.57
Q7    1   0.9054  0.1182  0.5554  11.00000  0.05    0.56
Q8    1   0.7030  0.2753  0.2914  11.00000  0.05    0.55
Q9    1   1.2010  0.4248  0.6839  11.00000  0.05    0.55
Q10   1   1.0009  0.1171  0.6623  11.00000  0.05    0.55
;
data_global
_journal_date_recd_electronic     2013-03-26
_journal_date_accepted     2013-04-03
_journal_name_full     'Acta Crystallographica, Section E'
_journal_year     2013
_journal_volume     69
_journal_issue      5
_journal_page_first     o724
_journal_page_last     o724
_journal_paper_category     QO
_journal_paper_doi     10.1107/S1600536813009070
_journal_coeditor_code     CV5397
_publ_contact_author_name     'Najia Ourhriss'
_publ_contact_author_address
;
Laboratoire de Chimie Biomol\'eculaire, Substances Naturelles et
R\'eactivit\'e "Unit\'e Associ\'ee au CNRST(URAC16)", Universit\'e Cadi Ayyad,
Facult\'e des Sciences Semlalia, BP 2390, Bd My Abdellah,
40000 Marrakech, Morocco
;
_publ_contact_author_email     'berraho@uca.ma'
_publ_contact_author_fax     '0021224437408'
_publ_contact_author_phone     '0021224434649'
_publ_section_title
;\
(1<i>S</i>,3<i>R</i>,8<i>R</i>,9<i>S</i>,11<i>R</i>)-2,2-Dibromo-10,10-\
dichloro-3,7,7,11-tetramethyltetracyclo[6.5.0.0^1,3^.0^9,11^]tridecane
;
loop_
    _publ_author_name
    _publ_author_address
    'Ourhriss, Najia'
;
Laboratoire de Chimie Biomol\'eculaire,
Substances Naturelles et R\'eactivit\'e "Unit\'e Associ\'ee au CNRST (URAC16)",
Universit\'e Cadi Ayyad,
Facult\'e des Sciences Semlalia, BP 2390, Bd My Abdellah,
40000 Marrakech, Morocco
;
    'Benharref, Ahmed'
;
Laboratoire de Chimie Biomol\'eculaire,
Substances Naturelles et R\'eactivit\'e "Unit\'e Associ\'ee au CNRST (URAC16)",
Universit\'e Cadi Ayyad,
Facult\'e des Sciences Semlalia, BP 2390, Bd My Abdellah,
40000 Marrakech, Morocco
;
    'Saadi, Mohamed'
;
Laboratoire de Chimie du Solide Appliqu\'ee, Facult\'e des Sciences,
Universit\'e Mohammed V-Agdal, Avenue Ibn Battouta, BP 1014, Rabat, Morocco
;
    'Berraho, Moha'
;
Laboratoire de Chimie Biomol\'eculaire,
Substances Naturelles et R\'eactivit\'e "Unit\'e Associ\'ee au CNRST (URAC16)",
Universit\'e Cadi Ayyad,
Facult\'e des Sciences Semlalia, BP 2390, Bd My Abdellah,
40000 Marrakech, Morocco
;
    'El Ammari, Lahcen'
;
Laboratoire de Chimie du Solide Appliqu\'ee, Facult\'e des Sciences,
Universit\'e Mohammed V-Agdal, Avenue Ibn Battouta, BP 1014, Rabat, Morocco
;
