# Supplementary material for: (1S,3R,8R,9S,11R)-2,2-Di­bromo-10,10-di­chloro-3,7,7,11-tetra­methyl­tetra­cyclo­[6.5.0.01,3.09,11]trideca­ne
Source: Acta Crystallogr Sect E Struct Rep Online. 2013 Apr 13;69(Pt 5):o724. doi: 10.1107/S1600536813009070 (PMC3648256; doi:10.1107/S1600536813009070)
Supplement: Supplementary file 2 [file e-69-0o724-Isup2.hkl]

# 
# h,k,l, Fc-squared, Fo-squared, sigma(Fo-squared) and status flag 
# 
data_I
_shelx_title ' EL_D804_DRX12_BC in P2(1)' 
_shelx_refln_list_code          4 
_shelx_F_calc_maximum      129.26 
_exptl_crystal_F_000       460.00 
_reflns_d_resolution_high  0.7200 
 
loop_ 
 _symmetry_equiv_pos_as_xyz 
 'x, y, z' 
 '-x, y+1/2, -z' 
 
_cell_length_a     9.0112 
_cell_length_b    11.6772 
_cell_length_c     9.0849 
_cell_angle_alpha  90.000 
_cell_angle_beta  108.045 
_cell_angle_gamma  90.000 
 
_shelx_F_squared_multiplier     1.000 
 
loop_ 
 _refln_index_h 
 _refln_index_k 
 _refln_index_l 
 _refln_F_squared_calc 
 _refln_F_squared_meas 
 _refln_F_squared_sigma 
 _refln_observed_status 
   0 -16   0       96.74       96.74     21.30 o 
   1 -16   0       37.54       45.75     14.86 o 
   1 -15   0       40.45       54.01     13.52 o 
   2 -15   0       13.18       33.82     13.73 o 
   3 -15   0        8.14       20.69     22.73 o 
   4 -15   0       50.24       50.31     46.86 o 
   0 -14   0      270.67      263.10     22.60 o 
   1 -14   0      150.06      153.66     13.07 o 
   2 -14   0      103.27      112.68     12.88 o 
   3 -14   0       74.48       79.64     15.12 o 
   4 -14   0        8.29       -4.55     37.43 o 
   5 -14   0       85.55       84.93     30.18 o 
   6 -14   0       30.94       21.47     39.41 o 
   1 -13   0       33.39       19.29     10.74 o 
   2 -13   0       24.68       43.00     11.26 o 
   3 -13   0       56.68       81.24     13.77 o 
   4 -13   0       26.44       23.68     31.47 o 
   5 -13   0       80.58      102.85     18.73 o 
   6 -13   0       83.52      109.27     29.58 o 
   7 -13   0       37.00       62.94     26.80 o 
   0 -12   0       65.86       72.36     16.88 o 
   1 -12   0      250.26      248.57     13.47 o 
   2 -12   0      336.19      341.10     15.41 o 
   3 -12   0      132.87      151.08     11.34 o 
   4 -12   0      304.16      323.95     48.65 o 
   5 -12   0       82.93       99.93     16.90 o 
   6 -12   0      105.73       97.58     18.12 o 
   7 -12   0       28.25       14.16     18.74 o 
   8 -12   0        5.53       58.77     26.61 o 
   1 -11   0      187.95      184.23     11.04 o 
   2 -11   0      413.85      401.13     14.89 o 
   3 -11   0      338.03      349.14     23.87 o 
   4 -11   0       91.15      107.16     35.34 o 
   5 -11   0       29.76       40.77     28.39 o 
   6 -11   0       98.85      119.30     16.14 o 
   7 -11   0       33.33       28.93     16.59 o 
   8 -11   0       85.57       81.41     24.02 o 
   0 -10   0     1193.29     1174.43     40.49 o 
   1 -10   0      634.34      610.12     17.37 o 
   2 -10   0      479.74      462.39     14.86 o 
   3 -10   0      174.37      193.07     11.11 o 
   4 -10   0      406.46      393.04     53.91 o 
   5 -10   0       18.95       21.48     29.88 o 
   6 -10   0       11.89       10.94     17.08 o 
   7 -10   0      203.74      242.26     20.04 o 
   8 -10   0       84.99       90.14     23.23 o 
   1  -9   0       36.21       34.26      8.57 o 
   2  -9   0      771.47      769.85     19.80 o 
   3  -9   0      119.00      131.98      8.01 o 
   4  -9   0      133.73      162.51     12.29 o 
   5  -9   0      417.69      426.24     28.19 o 
   6  -9   0      480.78      516.04     28.29 o 
   7  -9   0      281.86      390.34     22.13 o 
   8  -9   0      130.10      183.26     22.44 o 
   0  -8   0     2813.19     2706.70     86.37 o 
   1  -8   0      828.55      820.26     20.12 o 
   2  -8   0      235.80      215.25      8.97 o 
   3  -8   0     1294.51     1296.17     30.11 o 
   4  -8   0      460.99      455.87     19.31 o 
   5  -8   0      764.47      811.58     29.56 o 
   6  -8   0      209.00      213.55     14.53 o 
   7  -8   0      111.57      138.99     17.47 o 
   8  -8   0       67.72       81.80     18.07 o 
   1  -7   0      203.31      196.01      7.51 o 
   2  -7   0     2149.72     2215.45     48.98 o 
   3  -7   0      447.67      466.01     12.83 o 
   4  -7   0      735.06      788.63     26.08 o 
   5  -7   0      332.47      331.41     16.22 o 
   6  -7   0       10.80       14.49      9.52 o 
   7  -7   0      112.64      127.95     12.04 o 
   8  -7   0       71.94       99.47     17.08 o 
   0  -6   0     2950.56     3081.03     97.72 o 
   1  -6   0     1639.74     1726.92     39.14 o 
   2  -6   0     2507.45     2585.49     58.17 o 
   3  -6   0     2298.61     2240.30     54.65 o 
   4  -6   0     1163.04     1159.06     38.44 o 
   5  -6   0     1577.73     1628.22     52.22 o 
   6  -6   0       92.61      119.95      9.63 o 
   7  -6   0      264.55      250.37     19.26 o 
   8  -6   0      134.62      147.52     15.88 o 
  10  -6   0        7.86        7.54     25.81 o 
  11  -6   0       22.52       48.65     31.17 o 
   1  -5   0      351.07      322.32      8.52 o 
   2  -5   0      878.48      898.18     19.35 o 
   3  -5   0       24.86       23.89      3.62 o 
   4  -5   0      227.81      200.32     11.32 o 
   5  -5   0     1068.55     1100.74     36.19 o 
   6  -5   0     2232.67     2283.57     78.64 o 
   7  -5   0      587.99      615.30     24.09 o 
   8  -5   0      390.05      413.68     20.15 o 
   9  -5   0       92.71       99.08     22.24 o 
  10  -5   0       24.29       29.39     25.02 o 
  11  -5   0       18.00        6.16     29.58 o 
   0  -4   0     4323.73     4701.75    148.13 o 
   1  -4   0    10511.63    11421.73    253.42 o 
   2  -4   0     3013.51     3004.77     61.25 o 
   3  -4   0       56.87       70.51      4.93 o 
   4  -4   0      433.76      366.04     12.07 o 
   5  -4   0      184.01      175.34      9.11 o 
   6  -4   0      363.96      353.19     13.17 o 
   7  -4   0       83.87      104.81     12.31 o 
   8  -4   0      253.90      266.89     16.59 o 
   9  -4   0      366.23      396.31     40.11 o 
  10  -4   0        8.38       32.96     23.63 o 
  11  -4   0       83.56       73.66     30.38 o 
   1  -3   0     1311.56     1324.89     27.85 o 
   2  -3   0     4286.01     4256.83    104.94 o 
   3  -3   0     3088.07     3197.50     77.71 o 
   4  -3   0      551.82      579.27     19.82 o 
   5  -3   0      141.51      139.78     11.27 o 
   6  -3   0     1720.79     1672.00    105.83 o 
   7  -3   0      159.07      166.58     22.44 o 
   8  -3   0       78.45       76.05     17.27 o 
   9  -3   0      726.64      742.38     55.59 o 
  10  -3   0      226.33      285.12     39.91 o 
  11  -3   0      267.73      311.92     48.25 o 
   0  -2   0    16709.34    19432.32    611.10 o 
   1  -2   0      458.66      442.26      9.52 o 
   2  -2   0     1513.68     1611.28     40.73 o 
   3  -2   0     7310.62     7850.66    348.82 o 
   4  -2   0     6109.68     6135.02    257.28 o 
   5  -2   0     1576.02     1458.19     62.20 o 
   6  -2   0      430.76      431.06     30.78 o 
   7  -2   0      268.46      279.36     26.61 o 
   8  -2   0      450.86      433.24     35.54 o 
   9  -2   0      163.15      203.12     32.17 o 
  10  -2   0      232.05      265.66     39.11 o 
  11  -2   0       33.00       62.15     27.60 o 
   1  -1   0      793.16      820.41     35.31 o 
   2  -1   0     4806.26     4939.04    237.96 o 
   3  -1   0     2342.75     2274.84     94.42 o 
   4  -1   0     1308.70     1333.35     56.02 o 
   5  -1   0     3322.76     3293.77    138.50 o 
   7  -1   0     1632.09     1563.39     95.90 o 
   8  -1   0      527.27      557.73     44.08 o 
   9  -1   0      527.95      523.98     41.30 o 
  10  -1   0      107.81      133.03     24.62 o 
  11  -1   0      223.52      202.52     31.77 o 
   2   0   0     5623.12     5777.64    241.20 o 
   3   0   0     1694.57     1773.85     74.55 o 
   4   0   0      297.98      299.08     14.60 o 
   5   0   0       71.73       94.91     13.50 o 
   6   0   0       33.36       23.03      9.93 o 
   7   0   0     2974.90     2932.61    175.92 o 
   8   0   0      831.74      818.03     55.40 o 
   9   0   0      145.14      186.84     31.97 o 
  10   0   0       47.20       61.75     22.83 o 
  11   0   0        8.82       35.34     27.80 o 
   1   1   0      940.86      879.58     50.03 o 
   2   1   0     4644.55     4933.87    206.24 o 
   3   1   0     2229.48     2226.56     94.35 o 
   4   1   0     1294.86     1282.84     79.22 o 
   5   1   0     3453.73     3296.95    195.77 o 
   6   1   0       92.19       81.01     11.52 o 
   7   1   0     1593.85     1561.41     96.10 o 
   8   1   0      582.12      656.81     45.47 o 
   9   1   0      415.37      421.52     42.09 o 
  10   1   0      141.51      149.51     26.01 o 
  11   1   0      200.99      193.79     32.36 o 
   2   2   0     1695.11     1670.61     95.90 o 
   3   2   0     8860.95     9374.41    494.00 o 
   4   2   0     6340.86     6194.01    363.94 o 
   5   2   0     1614.15     1445.26     87.96 o 
   6   2   0      440.88      420.53     30.97 o 
   7   2   0      306.34      314.70     27.60 o 
   8   2   0      404.46      427.08     37.92 o 
   9   2   0      201.74      262.29     34.75 o 
  10   2   0      203.65      254.34     41.10 o 
  11   2   0       40.67       54.80     28.39 o 
   2   3   0     4510.15     4584.55    256.53 o 
   3   3   0     2571.48     2658.80    182.87 o 
   5   3   0       95.00      104.84     15.49 o 
   6   3   0     1915.07     1828.26    106.03 o 
   7   3   0      135.08      156.86     22.44 o 
   8   3   0      115.90      111.78     18.27 o 
   9   3   0      719.74      791.82     57.98 o 
  10   3   0      212.17      316.69     43.48 o 
  11   3   0      256.85      335.75     50.43 o 
   2   4   0     2647.65     2602.22    173.93 o 
   3   4   0       38.96       54.80      7.54 o 
   4   4   0      440.16      372.88     25.41 o 
   5   4   0      209.73      204.71     18.07 o 
   6   4   0      355.91      358.19     28.39 o 
   7   4   0       52.74       70.88     15.49 o 
   8   4   0      197.42      272.81     31.97 o 
   9   4   0      384.84      449.72     44.08 o 
  10   4   0        5.75       38.72     26.01 o 
  11   4   0      108.28      159.04     32.56 o 
   4   5   0      225.35      199.35     17.27 o 
   6   5   0     2489.20     2410.22    139.18 o 
   7   5   0      546.38      561.90     42.89 o 
   8   5   0      325.64      383.80     37.13 o 
   9   5   0      106.77      134.22     24.22 o 
  10   5   0       20.48       50.43     26.61 o 
  11   5   0       11.76       21.44     30.78 o 
   2   6   0     2634.07     2622.67    154.08 o 
   3   6   0     2208.47     2196.97    133.03 o 
   4   6   0     1242.97     1187.73     71.48 o 
   5   6   0     1589.53     1559.62     97.69 o 
   6   6   0       72.07       74.85     14.30 o 
   7   6   0      245.21      233.10     28.19 o 
   8   6   0       96.61      105.63     20.45 o 
   9   6   0      347.75      361.96     44.67 o 
  10   6   0       17.36       49.64     28.00 o 
  11   6   0       25.42       39.71     32.36 o 
   2   7   0     2000.45     1978.57    128.86 o 
   4   7   0      641.02      655.02     47.06 o 
   5   7   0      396.76      387.97     28.00 o 
   6   7   0        7.30        8.74     13.10 o 
   7   7   0      120.77      123.70     18.86 o 
   8   7   0       67.59       98.88     21.05 o 
   9   7   0       63.61      104.64     25.61 o 
  10   7   0      234.57      332.97     51.23 o 
   3   8   0     1263.18     1207.59     77.63 o 
   4   8   0      482.89      456.67     32.17 o 
   5   8   0      853.17      818.43     53.01 o 
   6   8   0      211.61      170.16     27.40 o 
  -2 -16   1       47.55       59.89     14.94 o 
  -1 -16   1        7.13       34.59     14.52 o 
   0 -16   1       21.78       35.70     14.71 o 
   1 -16   1       10.65        5.39     21.93 o 
  -4 -15   1      165.14      146.31     17.53 o 
  -3 -15   1       43.98       59.68     14.08 o 
  -2 -15   1       49.76       66.37     13.66 o 
  -1 -15   1       28.05       42.16     13.45 o 
   0 -15   1        9.09       27.74     13.37 o 
   1 -15   1       79.81      102.79     26.47 o 
   2 -15   1       34.55       24.83     20.85 o 
   3 -15   1       29.79       14.38     23.13 o 
   4 -15   1       29.54        7.43     33.85 o 
  -6 -14   1       58.22       78.37     30.48 o 
  -5 -14   1       51.10       57.01     29.48 o 
  -4 -14   1       18.57       25.59     19.09 o 
  -3 -14   1       17.96       17.89     12.46 o 
  -2 -14   1       40.84       38.95     12.19 o 
  -1 -14   1       12.77       18.93     12.10 o 
   0 -14   1       53.73       54.88     12.27 o 
   1 -14   1       97.87      142.61     18.13 o 
   2 -14   1        6.52       -3.11     37.43 o 
   3 -14   1       59.47       69.81     20.05 o 
   4 -14   1        3.78       -4.10     32.56 o 
   5 -14   1       10.46        5.88     32.17 o 
  -7 -13   1       58.20       77.83     25.61 o 
  -6 -13   1      139.09      172.93     21.64 o 
  -5 -13   1       63.63       61.03     18.47 o 
  -4 -13   1       67.25       83.44     13.95 o 
  -3 -13   1      204.33      219.83     13.51 o 
  -2 -13   1      211.04      216.42     13.50 o 
  -1 -13   1      197.48      186.10     12.23 o 
   0 -13   1      165.98      187.12     13.21 o 
   1 -13   1      263.54      277.67     19.23 o 
   2 -13   1       41.39       80.02     15.77 o 
   3 -13   1       28.33       38.43     17.74 o 
   4 -13   1       48.49       57.66     48.55 o 
   5 -13   1       62.83       82.96     20.22 o 
   6 -13   1        5.11        9.15     34.95 o 
  -8 -12   1       20.82       45.07     25.02 o 
  -7 -12   1      112.72      151.69     24.02 o 
  -6 -12   1      157.93      159.95     17.19 o 
  -5 -12   1        4.25       -3.03     14.59 o 
  -4 -12   1       64.51       63.79     10.70 o 
  -3 -12   1      119.55      126.09     10.75 o 
  -2 -12   1       99.41       88.10     10.22 o 
  -1 -12   1       46.25       46.39      9.82 o 
   0 -12   1       11.10        9.44      9.54 o 
   1 -12   1      248.61      232.58     13.58 o 
   2 -12   1      390.64      382.39     29.21 o 
   3 -12   1      173.50      222.86     42.99 o 
   4 -12   1      360.67      423.66     41.80 o 
   5 -12   1      217.34      287.93     23.24 o 
   6 -12   1       84.17      111.37     19.63 o 
   7 -12   1       33.41       21.75     37.13 o 
  -8 -11   1      121.19      114.56     22.83 o 
  -7 -11   1       25.78       26.61     20.05 o 
  -6 -11   1       40.36       45.62     14.25 o 
  -5 -11   1      194.85      213.27     17.13 o 
  -4 -11   1      273.11      268.10     14.14 o 
  -3 -11   1      698.56      688.70     19.85 o 
  -2 -11   1      339.73      336.33     13.85 o 
  -1 -11   1      335.91      318.64     13.43 o 
   0 -11   1      400.77      369.99     14.16 o 
   1 -11   1       13.79       15.71      8.54 o 
   2 -11   1      138.49      156.66     16.38 o 
   3 -11   1      133.00      130.09     40.11 o 
   4 -11   1       22.43       23.48     32.66 o 
   5 -11   1      119.28      130.66     31.07 o 
   6 -11   1       33.74       28.83     17.54 o 
   7 -11   1       14.04       18.91     18.87 o 
   8 -11   1       22.69       45.67     27.00 o 
  -8 -10   1      159.75      188.82     22.44 o 
  -7 -10   1       32.55       45.07     18.47 o 
  -6 -10   1      156.05      191.98     14.84 o 
  -5 -10   1      243.45      279.15     15.25 o 
  -4 -10   1       37.55       48.19     12.95 o 
  -3 -10   1      132.27      134.32      8.64 o 
  -2 -10   1      107.64      104.45      8.14 o 
  -1 -10   1      233.86      222.25     12.29 o 
   0 -10   1      438.66      439.20     14.37 o 
   1 -10   1        4.97        5.82      8.58 o 
   2 -10   1      585.80      587.58     17.48 o 
   3 -10   1        5.27       -1.53     41.00 o 
   4 -10   1      425.76      454.69     62.35 o 
   5 -10   1      432.50      453.43     46.96 o 
   6 -10   1       56.86       84.24     17.47 o 
   7 -10   1      290.09      363.46     25.51 o 
   8 -10   1       11.37        7.94     24.22 o 
   9 -10   1       43.16       44.28     27.80 o 
  -8  -9   1      234.81      217.02     24.82 o 
  -7  -9   1      311.26      370.10     26.41 o 
  -6  -9   1      372.81      372.36     24.72 o 
  -5  -9   1      667.12      672.40     22.54 o 
  -4  -9   1      175.28      178.67      8.99 o 
  -3  -9   1      391.93      384.54     12.62 o 
  -2  -9   1      670.43      662.14     17.52 o 
  -1  -9   1      528.25      513.21     14.58 o 
   0  -9   1     1086.92     1057.27     25.63 o 
   1  -9   1      536.36      548.99     15.50 o 
   2  -9   1     1418.65     1421.15     33.53 o 
   3  -9   1      139.41      149.38     16.38 o 
   4  -9   1       20.07        5.01     15.59 o 
   5  -9   1       12.32       -4.42     15.98 o 
   6  -9   1      193.23      230.69     18.11 o 
   7  -9   1      102.45      132.11     15.82 o 
   8  -9   1       19.12       34.77     16.14 o 
   9  -9   1       51.86       71.48     23.63 o 
  -8  -8   1       31.75       55.40     16.68 o 
  -7  -8   1       25.39       71.48     15.09 o 
  -6  -8   1      239.17      263.79     24.36 o 
  -5  -8   1      477.37      482.27     17.20 o 
  -4  -8   1      290.78      292.42      9.79 o 
  -3  -8   1      388.69      365.16     10.62 o 
  -2  -8   1       97.84      117.45      6.82 o 
  -1  -8   1      490.02      476.40     13.18 o 
   0  -8   1      746.14      682.27     17.37 o 
   1  -8   1      630.71      613.22     16.05 o 
   2  -8   1      124.01      135.98     11.28 o 
   3  -8   1     2248.25     2267.58     72.20 o 
   4  -8   1      427.35      423.83     20.32 o 
   5  -8   1       15.63       17.07     11.06 o 
   6  -8   1      514.13      586.69     25.37 o 
   7  -8   1      195.61      241.52     23.63 o 
   8  -8   1      141.86      191.59     16.85 o 
   9  -8   1       29.44       27.80     21.84 o 
  -7  -7   1       65.07       72.66     10.95 o 
  -6  -7   1       16.23       28.26      9.18 o 
  -5  -7   1      334.48      322.21     12.77 o 
  -4  -7   1     3185.42     3162.79     66.17 o 
  -3  -7   1     1934.16     1889.11     40.18 o 
  -2  -7   1     4024.88     4098.18     91.64 o 
  -1  -7   1     2248.27     2212.53     50.03 o 
   0  -7   1      107.37      143.60      6.86 o 
   1  -7   1      437.77      458.45     12.39 o 
   2  -7   1        6.69        6.33      5.72 o 
   3  -7   1        9.89       12.74     13.20 o 
   4  -7   1      983.29      952.54     34.20 o 
   5  -7   1      323.11      336.85     17.17 o 
   6  -7   1      477.92      476.44     21.08 o 
   7  -7   1      100.26      114.64     20.65 o 
   8  -7   1       65.14       79.55     13.85 o 
   9  -7   1        8.24       13.92     14.54 o 
 -10  -6   1       27.99       47.85     24.42 o 
  -8  -6   1      231.52      264.07     20.05 o 
  -7  -6   1      184.71      204.56     14.42 o 
  -6  -6   1      208.44      204.20     19.86 o 
  -5  -6   1      153.42      153.54      9.10 o 
  -4  -6   1      504.38      496.99     13.86 o 
  -3  -6   1       80.91       86.61      4.56 o 
  -2  -6   1      362.39      363.91      9.19 o 
  -1  -6   1      306.54      290.40      8.41 o 
   0  -6   1     1508.08     1553.77     35.32 o 
   1  -6   1     1101.97     1109.27     25.65 o 
   2  -6   1      160.64      134.77      9.59 o 
   3  -6   1     4391.47     4425.99    135.54 o 
   4  -6   1     1255.91     1240.89     41.01 o 
   5  -6   1      834.10      826.73     30.14 o 
   6  -6   1      826.74      859.87     25.89 o 
   7  -6   1      523.44      511.41     19.84 o 
   8  -6   1      372.03      373.75     18.00 o 
   9  -6   1       79.42       83.85     14.55 o 
  10  -6   1        4.88       14.69     27.00 o 
 -11  -5   1       21.73       42.69     28.79 o 
 -10  -5   1       22.68       23.03     23.43 o 
  -9  -5   1       22.25       26.80     19.86 o 
  -8  -5   1      639.47      626.83     45.27 o 
  -7  -5   1     1489.06     1439.49     42.38 o 
  -6  -5   1     2510.62     2556.57     85.72 o 
  -5  -5   1     1013.64      950.54     33.30 o 
  -4  -5   1     1127.76     1185.78     29.44 o 
  -3  -5   1     1146.67     1277.97     27.10 o 
  -2  -5   1     1441.72     1529.55     32.37 o 
  -1  -5   1     1816.60     1939.40     43.64 o 
   0  -5   1     7252.42     7907.91    175.81 o 
   1  -5   1     5300.50     5275.14    117.32 o 
   2  -5   1     2047.57     1894.26     61.19 o 
   3  -5   1     2128.01     2144.04     67.58 o 
   4  -5   1      389.97      361.64     19.16 o 
   5  -5   1      294.75      277.67     12.07 o 
   6  -5   1      577.04      598.85     20.62 o 
   7  -5   1        7.35        6.72      8.67 o 
   8  -5   1      118.08      150.44     11.42 o 
   9  -5   1        0.98        4.08     13.34 o 
  10  -5   1       98.12       95.11     27.80 o 
 -11  -4   1       82.48       95.50     28.99 o 
 -10  -4   1       71.24       69.10     23.43 o 
  -9  -4   1      261.30      266.06     34.35 o 
  -8  -4   1       47.20       67.24     11.95 o 
  -7  -4   1      315.79      299.09     20.51 o 
  -6  -4   1      263.44      277.25     11.02 o 
  -5  -4   1      892.48      827.94     25.84 o 
  -4  -4   1     3287.87     3406.21    113.90 o 
  -3  -4   1      608.36      670.92     14.61 o 
  -2  -4   1     2489.62     2773.94     57.80 o 
  -1  -4   1     2245.69     2328.43     48.60 o 
   0  -4   1     2608.48     2618.38     58.44 o 
   1  -4   1     2377.46     2411.43     64.17 o 
   2  -4   1     4774.01     4877.06    153.47 o 
   3  -4   1     1983.20     2142.15     61.06 o 
   4  -4   1     1264.81     1220.86     46.29 o 
   5  -4   1     1086.55     1068.93     42.48 o 
   6  -4   1       61.64       56.19     13.30 o 
   7  -4   1     1114.25     1186.15     76.24 o 
   8  -4   1      688.42      715.18     53.21 o 
   9  -4   1      230.19      256.38     15.94 o 
  10  -4   1      161.50      152.88     28.19 o 
  11  -4   1        0.83       33.75     31.37 o 
 -11  -3   1      160.53      151.89     29.78 o 
 -10  -3   1       19.70       39.31     21.84 o 
  -9  -3   1       32.32       30.78     17.67 o 
  -8  -3   1      249.09      272.74     20.79 o 
  -7  -3   1      524.09      530.26     25.97 o 
  -6  -3   1      712.28      703.62     32.57 o 
  -5  -3   1      245.92      245.84     14.51 o 
  -4  -3   1     2627.34     2734.07     79.59 o 
  -3  -3   1     6854.69     6909.38    153.24 o 
  -2  -3   1     9703.11    10398.07    215.29 o 
  -1  -3   1     3923.36     4132.86     85.68 o 
   0  -3   1     7817.05     8529.41    188.81 o 
   1  -3   1     1658.78     1614.35     48.21 o 
   2  -3   1     1369.18     1407.43     91.14 o 
   4  -3   1       19.71       26.21      7.74 o 
   5  -3   1     2083.73     2222.39    130.25 o 
   6  -3   1      611.67      615.71     43.88 o 
   7  -3   1       70.59       79.42     15.49 o 
   8  -3   1       14.11       21.84     17.08 o 
   9  -3   1      495.44      440.78     42.49 o 
  10  -3   1      160.96      153.68     27.60 o 
  11  -3   1       37.06       42.69     29.58 o 
 -12  -2   1       31.69       55.59     32.17 o 
 -11  -2   1       29.68       45.87     26.61 o 
 -10  -2   1      533.30      541.65     47.65 o 
  -9  -2   1      796.51      848.01     61.15 o 
  -8  -2   1     1016.56     1028.13     47.73 o 
  -7  -2   1      967.01      938.05     42.19 o 
  -6  -2   1      637.28      631.90     29.13 o 
  -5  -2   1      191.99      168.43     11.21 o 
  -4  -2   1     1661.35     1825.09     78.48 o 
  -3  -2   1      401.91      405.02     14.56 o 
  -2  -2   1     1556.70     1790.71     41.76 o 
  -1  -2   1      354.38      394.75      8.57 o 
   0  -2   1      217.22      233.12      7.87 o 
   1  -2   1      806.96      735.63     43.68 o 
   2  -2   1     5992.61     6092.35    344.88 o 
   3  -2   1     5384.24     5574.53    325.82 o 
   4  -2   1     5629.02     5610.27    323.44 o 
   5  -2   1     3204.55     3188.74    180.48 o 
   6  -2   1     1805.86     1767.51    110.39 o 
   7  -2   1       44.51       37.72     14.49 o 
   8  -2   1       16.00       23.03     16.48 o 
   9  -2   1       21.78       39.91     20.25 o 
  10  -2   1       60.09       94.11     25.61 o 
  11  -2   1       79.73       82.20     30.18 o 
 -12  -1   1       26.84       42.69     32.76 o 
 -11  -1   1      213.00      193.39     30.78 o 
 -10  -1   1       63.39       62.35     22.63 o 
  -9  -1   1      217.15      227.94     32.36 o 
  -8  -1   1     1103.30     1072.48     49.98 o 
  -7  -1   1     2533.13     2345.92    100.24 o 
  -6  -1   1     1128.46     1044.70     46.96 o 
  -5  -1   1     2438.48     2393.53    102.63 o 
  -4  -1   1     3290.35     3433.37    149.52 o 
  -3  -1   1     6715.87     7026.85    289.71 o 
  -2  -1   1     3668.16     3900.74    248.19 o 
  -1  -1   1     4546.73     5063.44    145.94 o 
   0  -1   1     3215.70     2779.93    264.17 o 
   1  -1   1    10747.51     9824.71    422.80 o 
   2  -1   1     8199.42     8369.54    494.00 o 
   3  -1   1     1112.62     1079.33     64.13 o 
   4  -1   1      633.53      709.03     46.66 o 
   5  -1   1     1456.77     1490.33     87.76 o 
   7  -1   1      134.53      141.96     22.44 o 
   8  -1   1       65.72       74.06     17.67 o 
   9  -1   1      462.71      471.76     42.49 o 
  10  -1   1       30.48       50.03     24.22 o 
  11  -1   1       26.68       54.01     29.78 o 
 -12   0   1      132.49      190.81     35.54 o 
 -11   0   1       34.58       51.62     27.60 o 
 -10   0   1       16.94       29.19     23.03 o 
  -9   0   1        8.21       12.51     17.47 o 
  -8   0   1       57.37       75.25     15.49 o 
  -7   0   1      180.73      209.71     15.79 o 
  -6   0   1     3553.36     3418.59    143.98 o 
  -5   0   1     1660.04     1587.85     67.60 o 
  -4   0   1      633.93      622.07     27.38 o 
  -3   0   1     1699.91     1891.99     79.81 o 
  -2   0   1     2928.47     3220.60    134.43 o 
  -1   0   1      119.72      146.45      6.43 o 
   1   0   1      895.34      752.71     44.87 o 
   2   0   1      839.88     1046.17     62.54 o 
   3   0   1     1412.25     1557.83     93.12 o 
   4   0   1      440.88      446.94     29.39 o 
   5   0   1       50.65       49.64      9.53 o 
   6   0   1      617.34      603.80     40.70 o 
   7   0   1     1455.68     1463.52     90.54 o 
   8   0   1     1036.63     1000.50     66.32 o 
   9   0   1      431.75      465.80     43.09 o 
  10   0   1       24.02       45.47     24.22 o 
  11   0   1        0.11       30.97     29.58 o 
 -12   1   1       49.60       60.16     32.56 o 
 -11   1   1      227.14      284.72     45.87 o 
 -10   1   1       81.36      106.82     24.42 o 
  -9   1   1      262.33      258.12     32.76 o 
  -8   1   1     1239.31     1159.94     71.08 o 
  -7   1   1     2562.83     2361.60    100.17 o 
  -6   1   1     1169.48     1102.71     46.96 o 
  -5   1   1     2475.71     2469.02    102.63 o 
  -4   1   1     3525.29     3703.23    149.59 o 
  -3   1   1     6332.51     6745.39    409.81 o 
  -2   1   1     4072.43     4501.36    248.19 o 
  -1   1   1     5319.69     5603.92    230.82 o 
   0   1   1     3862.13     2635.38    129.85 o 
   1   1   1    10730.55    10789.49    599.63 o 
   2   1   1     7963.82     8349.09    494.19 o 
   3   1   1     1040.59     1048.35     64.13 o 
   4   1   1      720.98      796.99     46.66 o 
   5   1   1     1400.04     1404.75     87.76 o 
   6   1   1       95.05      125.88     19.06 o 
   7   1   1       73.08       89.55     15.69 o 
   8   1   1       86.58       99.87     18.27 o 
   9   1   1      394.97      434.63     41.89 o 
  10   1   1       45.31       68.10     25.22 o 
  11   1   1       35.92       63.74     29.58 o 
 -12   2   1       28.84       65.92     34.15 o 
 -11   2   1       34.00       80.41     28.99 o 
 -10   2   1      466.83      548.00     51.03 o 
  -9   2   1      894.75      949.27     62.35 o 
  -8   2   1     1016.32     1062.85     67.51 o 
  -7   2   1      887.20      916.71     59.76 o 
  -6   2   1      619.89      619.91     29.05 o 
  -5   2   1      186.52      155.58     10.68 o 
  -4   2   1     1669.31     1923.57    110.79 o 
  -3   2   1      355.82      393.73     25.22 o 
  -2   2   1     1674.51     1953.75    107.81 o 
   1   2   1      706.96      723.72     43.68 o 
   2   2   1     5285.53     5588.63    344.88 o 
   3   2   1     5525.67     5449.05    325.82 o 
   4   2   1     5369.21     5320.58    323.44 o 
   5   2   1     2864.12     2866.29    180.28 o 
   6   2   1     1915.86     1876.51    110.59 o 
   7   2   1       25.98       46.26     14.49 o 
   8   2   1       21.58       26.80     17.08 o 
   9   2   1       23.08       35.74     20.65 o 
  10   2   1       46.14       73.86     24.82 o 
  11   2   1      106.46      122.31     30.18 o 
 -11   3   1      188.47      287.11     47.85 o 
 -10   3   1       14.69       41.89     23.63 o 
  -9   3   1       39.34       58.57     19.06 o 
  -8   3   1      240.51      251.37     29.58 o 
  -7   3   1      422.72      415.77     36.33 o 
  -6   3   1      714.33      708.25     32.28 o 
  -5   3   1      271.65      269.19     14.05 o 
  -3   3   1     5540.17     5918.02    395.71 o 
   1   3   1     1353.23     1331.09     90.14 o 
   2   3   1     1209.92     1217.72     79.22 o 
   3   3   1       28.41       37.33      6.16 o 
   4   3   1        0.07        7.35      6.75 o 
   5   3   1     2103.81     2119.54    130.25 o 
   6   3   1      716.36      689.77     43.88 o 
   7   3   1       35.24       35.94     14.69 o 
   8   3   1       16.89       24.42     17.67 o 
   9   3   1      444.78      450.31     43.48 o 
  10   3   1      146.39      177.70     28.00 o 
  11   3   1       46.67       47.26     29.19 o 
 -11   4   1       84.46      131.44     32.17 o 
 -10   4   1       68.07       82.99     24.42 o 
  -9   4   1      315.22      335.15     36.73 o 
  -8   4   1       49.34       57.78     17.27 o 
  -7   4   1      367.32      353.02     29.58 o 
  -6   4   1      193.62      203.71     24.02 o 
  -5   4   1      988.87      916.51     53.41 o 
   1   4   1     2290.77     2390.16    142.36 o 
   2   4   1     4715.81     4878.41    288.69 o 
   3   4   1     2272.36     2345.29    129.85 o 
   4   4   1     1154.79     1095.41     71.48 o 
   5   4   1     1085.12     1046.76     65.52 o 
   6   4   1       38.81       45.87     12.71 o 
   7   4   1     1143.50     1223.28     76.84 o 
   8   4   1      665.29      777.73     55.00 o 
   9   4   1      225.42      272.02     39.11 o 
  10   4   1      172.08      173.34     29.58 o 
  11   4   1        5.21       23.43     29.98 o 
 -11   5   1       23.96       59.96     30.58 o 
 -10   5   1       26.20       30.58     24.02 o 
  -9   5   1        9.49       27.60     19.86 o 
  -8   5   1      654.55      603.00     46.26 o 
  -7   5   1     1317.93     1274.90     86.57 o 
  -6   5   1     2487.86     2516.44    152.09 o 
  -5   5   1      997.09      946.89     59.37 o 
   2   5   1     2111.42     1966.45    114.37 o 
   3   5   1     2011.76     2065.73    126.48 o 
   4   5   1      378.15      379.23     25.61 o 
   5   5   1      289.65      286.91     23.43 o 
   6   5   1      628.28      654.62     43.09 o 
   7   5   1       22.69       48.45     15.88 o 
   8   5   1      107.35      122.51     22.04 o 
   9   5   1        7.09       37.72     23.23 o 
  10   5   1       82.61       90.54     28.39 o 
 -11   6   1       56.19       80.61     31.97 o 
 -10   6   1       30.99       64.33     25.02 o 
  -9   6   1      553.73      641.72     52.02 o 
  -8   6   1      268.51      302.59     32.36 o 
  -7   6   1      173.94      192.59     26.80 o 
  -6   6   1      156.01      137.99     18.27 o 
  -5   6   1      204.20      177.70     19.66 o 
   2   6   1      225.91      193.98     13.50 o 
   3   6   1     3991.75     4007.96    254.34 o 
   4   6   1     1295.42     1249.88     75.65 o 
   5   6   1      962.25      924.26     54.80 o 
   6   6   1      656.29      707.44     54.20 o 
   7   6   1      596.31      591.88     42.69 o 
   8   6   1      369.76      419.34     40.90 o 
   9   6   1       76.24       86.57     24.62 o 
  10   6   1        2.59       23.43     27.20 o 
 -11   7   1       61.70       98.28     34.15 o 
 -10   7   1      205.73      285.12     45.07 o 
  -9   7   1      111.85      132.63     24.62 o 
  -8   7   1       23.53       26.01     18.47 o 
  -7   7   1       64.22       44.28     16.88 o 
  -6   7   1       23.96        6.95     13.50 o 
  -5   7   1      311.28      264.07     26.21 o 
   2   7   1        8.39        8.54      6.16 o 
   3   7   1        8.38        8.93      7.54 o 
   4   7   1     1143.20     1065.63     61.75 o 
   5   7   1      326.91      336.54     27.60 o 
   6   7   1      455.44      442.37     36.93 o 
   7   7   1      129.17      137.79     20.45 o 
   8   7   1       70.55       85.18     22.63 o 
   9   7   1        8.78       15.49     26.61 o 
  -7   8   1       33.47       57.98     17.87 o 
  -6   8   1      302.89      283.13     27.80 o 
  -5   8   1      485.50      461.04     35.34 o 
   3   8   1     2199.75     2174.34    133.63 o 
   4   8   1      520.04      513.26     33.16 o 
  -1 -16   2       27.59       19.31     23.14 o 
  -4 -15   2        5.11        2.71     13.73 o 
  -3 -15   2       63.15       62.54     13.93 o 
  -2 -15   2       18.01       35.05     13.49 o 
  -1 -15   2       38.25       57.24     17.28 o 
   0 -15   2       23.02       23.49     20.59 o 
   1 -15   2       60.16       37.19     21.56 o 
   2 -15   2       18.89       10.31     44.57 o 
   3 -15   2       15.57       18.98     26.31 o 
  -6 -14   2       87.82      118.14     25.41 o 
  -5 -14   2      120.79      134.62     16.15 o 
  -4 -14   2       51.75       70.71     12.66 o 
  -3 -14   2      136.49      148.44     13.11 o 
  -2 -14   2       19.14       21.07     12.02 o 
  -1 -14   2       39.53       44.16     12.87 o 
   0 -14   2       20.49       19.53     18.74 o 
   1 -14   2       18.21        1.87     18.79 o 
   2 -14   2       83.62       78.59     20.40 o 
   3 -14   2        2.22       -5.13     22.73 o 
   4 -14   2       11.20       29.49     26.61 o 
   5 -14   2       12.45       26.33     62.25 o 
  -7 -13   2       14.65       20.05     22.63 o 
  -6 -13   2        3.58       13.32     20.75 o 
  -5 -13   2       39.79       57.14     21.75 o 
  -4 -13   2      134.88      130.15     11.98 o 
  -3 -13   2       92.86      100.14     11.69 o 
  -2 -13   2       47.14       53.45     12.70 o 
  -1 -13   2      150.16      166.11     16.17 o 
   0 -13   2      132.12      125.24     17.41 o 
   1 -13   2       91.07       96.82     24.32 o 
   2 -13   2      282.37      303.58     43.38 o 
   3 -13   2      172.60      181.22     20.84 o 
   4 -13   2       95.09      119.99     33.85 o 
   5 -13   2       44.65       50.01     37.13 o 
   6 -13   2       28.06       54.72     39.02 o 
  -7 -12   2      121.25      138.39     22.44 o 
  -6 -12   2       31.49       37.69     14.64 o 
  -5 -12   2      130.05      141.08     11.16 o 
  -4 -12   2      237.62      248.12     13.93 o 
  -3 -12   2       52.29       50.43     10.17 o 
  -2 -12   2      375.46      387.64     15.74 o 
  -1 -12   2      283.24      316.38     14.58 o 
   0 -12   2      226.63      250.19     14.71 o 
   1 -12   2       70.50       97.36     16.27 o 
   2 -12   2       39.82       23.22     18.86 o 
   3 -12   2        9.68        3.58     26.90 o 
   4 -12   2       41.23       69.08     24.42 o 
   5 -12   2        6.38       19.82     21.64 o 
   6 -12   2       14.23       21.76     24.62 o 
   7 -12   2       56.27       70.56     33.06 o 
  -7 -11   2        1.63        6.95     18.47 o 
  -6 -11   2       11.15       15.67     12.74 o 
  -5 -11   2      104.63      100.50      8.84 o 
  -4 -11   2      134.26      138.54      9.82 o 
  -3 -11   2      164.54      167.55     10.07 o 
  -2 -11   2      438.27      414.67     15.24 o 
  -1 -11   2      125.66      144.49      9.73 o 
   0 -11   2      490.62      472.46     16.12 o 
   1 -11   2      185.12      201.06     15.79 o 
   2 -11   2        9.81        7.25     18.27 o 
   3 -11   2      608.30      584.40     53.21 o 
   4 -11   2      166.64      237.88     40.21 o 
   5 -11   2      161.01      241.75     51.52 o 
   6 -11   2      277.92      349.28     38.32 o 
   7 -11   2       26.77       30.27     19.84 o 
  -7 -10   2      215.88      240.21     20.68 o 
  -6 -10   2      414.71      428.96     19.87 o 
  -5 -10   2      496.50      492.47     14.77 o 
  -4 -10   2      887.26      842.32     22.11 o 
  -3 -10   2      338.25      329.65     12.73 o 
  -2 -10   2      274.50      271.93     11.87 o 
  -1 -10   2      542.26      518.31     15.72 o 
   0 -10   2       10.21       10.34      9.94 o 
   1 -10   2      218.53      209.42     17.27 o 
   2 -10   2       11.70       14.37     12.54 o 
   3 -10   2       62.67       69.24     26.31 o 
   4 -10   2      242.36      249.26     23.43 o 
   5 -10   2      179.43      211.05     31.17 o 
   6 -10   2       94.95       94.81     34.45 o 
   7 -10   2      107.63      154.49     19.12 o 
   8 -10   2       76.97      107.06     19.74 o 
  -8  -9   2       48.44      100.86     25.81 o 
  -7  -9   2       10.30       29.30     25.81 o 
  -6  -9   2      137.01      155.11     10.93 o 
  -5  -9   2       52.39       48.13      6.66 o 
  -4  -9   2      233.65      244.53      9.93 o 
  -3  -9   2      137.14      141.68      8.37 o 
  -2  -9   2      113.78      116.61      7.34 o 
  -1  -9   2      440.98      430.10     13.28 o 
   0  -9   2      619.64      584.73     16.35 o 
   1  -9   2     1169.24     1164.82     40.36 o 
   2  -9   2     1361.32     1391.40     47.22 o 
   3  -9   2      128.53      148.85     17.87 o 
   4  -9   2       39.49       40.49     14.00 o 
   5  -9   2       92.93      123.16     28.89 o 
   6  -9   2        8.88       10.78     15.59 o 
   7  -9   2      106.48      132.25     33.85 o 
   8  -9   2       50.54       77.84     18.25 o 
   9  -9   2       82.92      123.90     26.61 o 
  -8  -8   2      144.42      134.02     25.41 o 
  -7  -8   2      151.85      157.34     14.12 o 
  -6  -8   2      609.68      644.42     25.34 o 
  -5  -8   2      545.40      524.69     15.25 o 
  -4  -8   2      254.20      260.01      9.21 o 
  -3  -8   2     1022.22      982.99     23.65 o 
  -2  -8   2      693.94      681.38     17.44 o 
  -1  -8   2      537.07      506.93     13.90 o 
   0  -8   2      761.14      742.24     18.78 o 
   1  -8   2      268.46      221.58     34.45 o 
   2  -8   2       67.88       90.03     22.24 o 
   3  -8   2      283.76      284.68     40.60 o 
   4  -8   2      173.26      202.16     16.31 o 
   5  -8   2      104.83      102.26     13.50 o 
   6  -8   2      205.34      213.25     17.54 o 
   7  -8   2       43.14       37.31     24.82 o 
   8  -8   2      222.76      256.43     22.67 o 
   9  -8   2       69.27       82.40     23.23 o 
  -9  -7   2        0.01       36.73     25.02 o 
  -8  -7   2      348.07      365.93     41.70 o 
  -7  -7   2      572.02      590.49     46.46 o 
  -6  -7   2       32.12       43.17      8.84 o 
  -5  -7   2        8.33        7.63      5.36 o 
  -4  -7   2     1232.63     1214.92     26.47 o 
  -3  -7   2     3072.63     3116.44     65.30 o 
  -2  -7   2     1072.10     1016.77     23.97 o 
  -1  -7   2     1456.03     1491.97     34.24 o 
   0  -7   2      134.98      162.09      7.49 o 
   1  -7   2       90.26       97.36      8.40 o 
   2  -7   2      926.33      877.51     30.10 o 
   3  -7   2      338.12      306.15     19.46 o 
   4  -7   2     2374.97     2324.29     76.26 o 
   5  -7   2     1527.25     1500.48     49.65 o 
   6  -7   2      513.18      525.29     24.19 o 
   7  -7   2      191.58      200.64     14.03 o 
   8  -7   2        1.39       -5.48     11.94 o 
   9  -7   2       35.75       24.42     16.50 o 
 -11  -6   2      173.41      156.46     31.97 o 
  -9  -6   2      311.41      391.34     43.28 o 
  -8  -6   2      276.86      302.00     37.33 o 
  -7  -6   2      404.82      397.70     36.93 o 
  -6  -6   2      773.29      722.90     26.91 o 
  -5  -6   2     1247.99     1226.77     35.48 o 
  -4  -6   2     2442.38     2461.43     56.85 o 
  -3  -6   2     1717.53     1725.60     36.61 o 
  -2  -6   2     1628.06     1616.68     34.42 o 
  -1  -6   2     1332.84     1413.52     30.25 o 
   0  -6   2     1137.93     1097.27     25.41 o 
   1  -6   2       44.07       47.07      6.39 o 
   2  -6   2      395.64      359.12     15.17 o 
   3  -6   2      532.10      508.69     19.76 o 
   4  -6   2      491.63      508.18     21.37 o 
   5  -6   2      140.74      115.30     10.33 o 
   6  -6   2      126.14      134.83     10.31 o 
   7  -6   2      101.81       98.99     10.97 o 
   8  -6   2      222.77      232.51     15.43 o 
   9  -6   2      139.77      159.12     14.55 o 
  10  -6   2       10.14       39.51     29.98 o 
 -11  -5   2      259.95      269.43     46.66 o 
 -10  -5   2       41.53       37.33     22.63 o 
  -9  -5   2       38.29       49.35     14.26 o 
  -8  -5   2      208.03      248.28     20.83 o 
  -7  -5   2     1487.88     1382.91     89.35 o 
  -5  -5   2       87.09       96.92     14.39 o 
  -4  -5   2      202.33      206.57      7.09 o 
  -3  -5   2      549.19      622.75     16.16 o 
  -2  -5   2       28.00       40.82      3.17 o 
  -1  -5   2     1909.73     2013.01     42.24 o 
   0  -5   2     8609.74     8923.40    247.07 o 
   1  -5   2     5097.56     4929.20    151.18 o 
   2  -5   2     1592.56     1452.75     40.64 o 
   3  -5   2     1711.97     1666.48     48.29 o 
   4  -5   2      296.01      254.89     14.15 o 
   5  -5   2      104.16       86.23     12.01 o 
   6  -5   2      149.62      134.65     14.84 o 
   7  -5   2      249.83      245.24     19.13 o 
   8  -5   2      259.59      278.13     16.89 o 
   9  -5   2       37.83       41.64     13.26 o 
  10  -5   2       88.14       77.44     30.18 o 
 -11  -4   2       12.74       18.47     26.61 o 
 -10  -4   2       55.44       58.97     22.04 o 
  -9  -4   2      300.77      298.29     24.95 o 
  -8  -4   2      508.29      521.19     28.05 o 
  -7  -4   2     1411.75     1291.18     56.64 o 
  -6  -4   2     1606.16     1513.97     62.19 o 
  -5  -4   2     5037.97     4775.06    153.99 o 
  -4  -4   2     4466.51     4499.05    102.75 o 
  -3  -4   2      352.09      375.21      9.73 o 
  -2  -4   2     2265.38     2500.06     52.04 o 
  -1  -4   2     1036.95     1089.55     25.34 o 
   0  -4   2        3.50       16.13      3.73 o 
   1  -4   2      649.77      726.72     21.02 o 
   2  -4   2     1281.16     1268.44     49.38 o 
   3  -4   2     1485.06     1414.54     69.49 o 
   4  -4   2      228.06      203.32     20.05 o 
   5  -4   2      755.30      748.94     47.65 o 
   6  -4   2      248.38      261.29     25.41 o 
   7  -4   2      373.60      404.65     35.54 o 
   8  -4   2      444.68      493.60     43.88 o 
   9  -4   2       45.84       65.52     23.63 o 
  10  -4   2       69.80       90.94     27.80 o 
 -12  -3   2       84.15       96.89     33.36 o 
 -11  -3   2      110.35       98.28     27.00 o 
 -10  -3   2        8.84       10.92     20.45 o 
  -9  -3   2      403.65      421.43     27.29 o 
  -8  -3   2      233.35      258.48     20.38 o 
  -7  -3   2     1243.00     1190.86     55.59 o 
  -6  -3   2      201.47      203.72     14.16 o 
  -5  -3   2      506.49      505.77     22.30 o 
  -4  -3   2     2980.75     2972.53     97.03 o 
  -3  -3   2     2324.86     2319.02     64.91 o 
  -2  -3   2     2479.73     2673.29     61.05 o 
  -1  -3   2     1066.31     1177.57     34.59 o 
   0  -3   2     5105.20     5390.56    145.87 o 
   1  -3   2      439.85      384.19     15.75 o 
   3  -3   2     5750.10     5867.20    356.00 o 
   4  -3   2     1159.35     1112.68     67.71 o 
   5  -3   2     1847.98     1919.00    119.93 o 
   6  -3   2     2072.77     2062.75    126.08 o 
   7  -3   2      209.70      206.89     28.00 o 
   8  -3   2       87.49       96.10     20.65 o 
   9  -3   2       68.70       82.40     24.02 o 
  10  -3   2       39.45       79.62     27.80 o 
 -12  -2   2       33.71       29.78     31.37 o 
 -11  -2   2       41.14       58.57     26.41 o 
 -10  -2   2      522.83      555.75     49.24 o 
  -9  -2   2      806.27      810.31     39.65 o 
  -8  -2   2      132.54      136.06     13.92 o 
  -7  -2   2      250.57      220.62     16.27 o 
  -6  -2   2     1210.91     1204.24     54.75 o 
  -5  -2   2      384.51      382.46     18.24 o 
  -4  -2   2      139.67      138.59     14.69 o 
  -3  -2   2     1804.79     2009.92     86.89 o 
  -2  -2   2     6354.15     6606.29    170.91 o 
  -1  -2   2     9088.93     8957.88    212.72 o 
   0  -2   2     4153.71     4100.29    256.13 o 
   1  -2   2      369.17      325.23     22.63 o 
   3  -2   2     1559.87     1437.31     89.55 o 
   4  -2   2      618.30      584.14     37.72 o 
   5  -2   2       60.60       59.57     11.71 o 
   6  -2   2      932.98      949.27     59.57 o 
   7  -2   2       22.45       32.76     15.69 o 
   8  -2   2       69.35       63.34     19.06 o 
   9  -2   2      124.07      126.08     24.62 o 
  10  -2   2      162.63      190.21     30.18 o 
  11  -2   2      100.31      147.13     33.36 o 
 -12  -1   2       61.83       68.30     32.17 o 
 -11  -1   2      280.40      353.42     48.65 o 
 -10  -1   2      179.16      176.91     25.41 o 
  -9  -1   2       46.56       45.00     12.06 o 
  -8  -1   2      634.20      623.02     31.73 o 
  -7  -1   2      256.73      256.37     17.76 o 
  -6  -1   2     1432.28     1413.32     61.56 o 
  -5  -1   2       25.09       25.81      8.14 o 
  -4  -1   2     2767.80     3128.58    182.67 o 
  -3  -1   2     3303.82     3487.56    211.26 o 
  -2  -1   2     4689.31     4771.12    215.01 o 
  -1  -1   2     6822.08     7618.30    329.23 o 
   1  -1   2    10879.54    10279.49    434.24 o 
   2  -1   2    11366.78    11126.23    681.63 o 
   4  -1   2     1648.40     1608.66    105.03 o 
   5  -1   2     1985.81     2060.57    121.71 o 
   6  -1   2     1315.92     1322.35     76.84 o 
   7  -1   2      206.83      231.91     27.20 o 
   8  -1   2      194.85      248.39     32.17 o 
   9  -1   2      407.22      432.45     44.48 o 
  10  -1   2      113.36      114.76     28.00 o 
  11  -1   2        2.60       29.19     30.18 o 
 -12   0   2       12.77       40.90     32.96 o 
 -11   0   2       16.85       32.36     26.41 o 
 -10   0   2       26.67       44.08     21.64 o 
  -9   0   2        8.31        1.39     11.71 o 
  -8   0   2      570.02      507.78     27.08 o 
  -7   0   2      658.19      643.26     30.88 o 
  -6   0   2     8658.25     8791.06    367.63 o 
  -5   0   2     2984.46     2741.60    163.61 o 
  -4   0   2     1649.72     1543.34     92.72 o 
  -3   0   2     7649.36     8098.77    275.39 o 
  -2   0   2      664.35      701.73     24.45 o 
  -1   0   2      384.39      410.63     14.60 o 
   0   0   2      264.24      254.54     16.48 o 
   1   0   2      943.95      901.62     54.20 o 
   2   0   2      125.10       95.11      9.53 o 
   3   0   2     1142.62     1063.24     64.53 o 
   4   0   2      482.92      514.65     33.75 o 
   5   0   2        0.10        2.78      9.73 o 
   6   0   2     1459.57     1430.36     88.16 o 
   7   0   2      780.14      786.07     53.21 o 
   8   0   2      148.43      176.51     30.18 o 
   9   0   2      671.99      705.85     56.19 o 
  10   0   2        3.97       32.96     26.41 o 
  11   0   2        6.23       24.82     30.38 o 
 -12   1   2       54.15       82.00     34.55 o 
 -11   1   2      293.05      400.68     49.24 o 
 -10   1   2      172.88      164.80     25.41 o 
  -9   1   2       19.50       17.27     11.89 o 
  -8   1   2      668.68      639.13     31.71 o 
  -7   1   2      299.59      282.46     17.77 o 
  -6   1   2     1450.36     1443.00     61.70 o 
  -5   1   2       29.78       35.74      6.75 o 
  -4   1   2     2609.01     3043.23    128.67 o 
  -3   1   2     3429.34     3589.04    121.63 o 
  -2   1   2     4522.79     4874.88    163.35 o 
  -1   1   2     7613.45     8177.47    329.65 o 
   0   1   2     1053.40      952.05     40.22 o 
   1   1   2    11402.83    10685.45    615.71 o 
   2   1   2    11668.80    11949.82    682.02 o 
   4   1   2     1916.61     1885.64    105.03 o 
   5   1   2     2027.91     1983.73    121.71 o 
   6   1   2     1131.95     1133.53     76.24 o 
   7   1   2      193.78      209.27     26.80 o 
   8   1   2      211.12      240.25     32.17 o 
   9   1   2      402.15      453.29     44.48 o 
  10   1   2      128.49      123.90     27.80 o 
  11   1   2        1.87       31.17     30.58 o 
 -12   2   2       28.46       43.48     33.16 o 
 -11   2   2       74.89       85.58     27.80 o 
 -10   2   2      536.23      566.47     49.44 o 
  -9   2   2      755.78      760.98     39.36 o 
  -8   2   2      118.59      113.26     11.72 o 
  -7   2   2      211.56      185.41     15.68 o 
  -6   2   2     1279.43     1316.99     54.26 o 
  -5   2   2      315.01      320.46     24.62 o 
  -4   2   2      132.20      151.85     10.92 o 
  -3   2   2     2322.90     2560.17     95.54 o 
  -2   2   2     5444.64     5559.33    257.28 o 
  -1   2   2     7905.94     7681.92    353.94 o 
   0   2   2     4753.26     4451.05    180.90 o 
   1   2   2      413.05      366.45     16.14 o 
   3   2   2     1645.83     1550.09     89.55 o 
   4   2   2      622.83      579.37     37.53 o 
   5   2   2       36.59       44.28     10.72 o 
   6   2   2      887.69      900.43     59.17 o 
   7   2   2       34.76       39.31     15.09 o 
   8   2   2       78.50       63.74     18.66 o 
   9   2   2      158.41      151.89     24.82 o 
  10   2   2      140.92      172.74     30.38 o 
  11   2   2       95.57      115.56     32.76 o 
 -12   3   2       88.62      132.83     36.33 o 
 -11   3   2       94.80      130.65     28.59 o 
 -10   3   2       13.16       21.05     21.84 o 
  -9   3   2      329.23      342.30     38.72 o 
  -8   3   2      248.89      261.58     19.76 o 
  -7   3   2     1370.96     1332.61     55.79 o 
  -6   3   2      155.05      151.30     16.88 o 
  -5   3   2      445.89      428.11     21.05 o 
  -4   3   2     2989.23     3157.56    179.49 o 
  -3   3   2     2355.26     2353.43    138.19 o 
  -1   3   2     1369.11     1401.77     73.07 o 
   0   3   2     4992.36     5011.04    310.93 o 
   1   3   2      419.72      351.93     16.49 o 
   2   3   2      170.57      138.29      9.43 o 
   3   3   2     5694.67     6176.94    356.20 o 
   4   3   2     1120.03     1098.98     67.71 o 
   5   3   2     2070.93     2057.59    119.93 o 
   6   3   2     2156.66     2098.69    126.08 o 
   7   3   2      245.20      233.70     26.80 o 
   8   3   2       96.95       99.08     19.66 o 
   9   3   2       64.01       77.44     22.83 o 
  10   3   2       41.93       60.56     27.20 o 
 -11   4   2        4.40       32.96     27.40 o 
 -10   4   2       58.88       63.54     23.43 o 
  -9   4   2      315.99      294.45     36.14 o 
  -8   4   2      420.45      403.85     39.91 o 
  -7   4   2     1374.41     1266.87     56.21 o 
  -6   4   2     1332.95     1274.70     86.57 o 
  -5   4   2     4776.24     4832.94    284.72 o 
   1   4   2      625.68      673.69     43.28 o 
   2   4   2     1326.97     1277.68     75.85 o 
   3   4   2     1604.65     1562.00     87.56 o 
   4   4   2      285.68      271.22     20.05 o 
   5   4   2      742.26      718.16     47.45 o 
   6   4   2      191.44      196.17     25.22 o 
   7   4   2      363.41      398.29     34.55 o 
   8   4   2      500.16      538.87     42.89 o 
   9   4   2       21.38       40.31     22.04 o 
  10   4   2       70.75       86.77     27.40 o 
 -11   5   2      241.89      342.30     48.45 o 
 -10   5   2       21.17       32.96     24.02 o 
  -9   5   2       59.26       44.48     21.25 o 
  -8   5   2      217.24      192.99     30.78 o 
  -7   5   2     1531.20     1447.84     88.95 o 
  -6   5   2       66.47       73.27     10.13 o 
   1   5   2     4680.17     4526.38    283.73 o 
   2   5   2     1412.85     1337.64     85.18 o 
   3   5   2     1861.67     1796.30    101.86 o 
   4   5   2      232.45      235.48     21.05 o 
   5   5   2       77.16       78.63     13.10 o 
   6   5   2      128.30      124.69     16.88 o 
   7   5   2      210.16      239.65     29.98 o 
   8   5   2      261.44      262.49     33.95 o 
   9   5   2       71.87       72.67     23.03 o 
  10   5   2       86.10       71.88     27.60 o 
 -11   6   2      183.05      281.35     47.06 o 
 -10   6   2      128.28      154.67     27.80 o 
  -9   6   2      297.96      313.51     40.11 o 
  -8   6   2      349.70      355.21     35.74 o 
  -7   6   2      481.79      423.11     35.74 o 
   2   6   2      405.50      374.87     24.42 o 
   3   6   2      428.65      406.24     30.78 o 
   4   6   2      566.64      600.82     36.53 o 
   5   6   2      148.53      141.77     20.25 o 
   6   6   2       97.18      109.80     16.68 o 
   7   6   2       82.88      101.86     19.46 o 
   8   6   2      248.18      265.26     34.15 o 
   9   6   2      121.07      142.16     26.41 o 
  10   6   2        7.13       24.62     27.80 o 
 -11   7   2       22.71       72.27     29.98 o 
 -10   7   2      145.62      169.17     28.00 o 
  -9   7   2        4.86       -2.38     21.84 o 
  -8   7   2      376.86      380.82     38.32 o 
  -7   7   2      578.64      571.63     44.48 o 
   2   7   2      895.15      841.66     52.81 o 
   3   7   2      394.36      342.10     24.02 o 
   4   7   2     2484.67     2420.54    141.57 o 
   5   7   2     1425.26     1420.24     90.74 o 
   6   7   2      549.65      588.90     41.89 o 
   7   7   2      194.50      202.13     31.37 o 
  -8   8   2      154.71      146.33     23.63 o 
  -7   8   2      140.88      136.80     21.05 o 
  -6   8   2      601.48      571.23     45.67 o 
  -4 -15   3       53.25       53.46     15.80 o 
  -3 -15   3        0.35      -17.32     21.03 o 
  -2 -15   3        0.13       -4.40     20.64 o 
  -1 -15   3        3.27        5.01     21.99 o 
   0 -15   3       80.56       63.73     22.23 o 
   1 -15   3       10.75       17.96     22.15 o 
   2 -15   3       19.99       17.89     23.54 o 
  -6 -14   3       23.05       19.95     18.12 o 
  -5 -14   3      134.78      133.73     14.50 o 
  -4 -14   3        6.08       13.58     11.92 o 
  -3 -14   3       57.44       63.24     14.46 o 
  -2 -14   3       58.33       36.78     19.02 o 
  -1 -14   3       53.35       32.29     19.12 o 
   0 -14   3      130.61      111.96     20.65 o 
   1 -14   3       25.65       28.00     24.82 o 
   2 -14   3      130.43      135.59     28.89 o 
   3 -14   3       47.07       50.50     32.26 o 
   4 -14   3        7.69       37.94     40.31 o 
  -7 -13   3       27.24       53.41     21.64 o 
  -6 -13   3       66.59       91.59     28.19 o 
  -5 -13   3      150.64      152.55     12.01 o 
  -4 -13   3       94.66      105.96     11.42 o 
  -3 -13   3       44.53       66.75     11.07 o 
  -2 -13   3      140.78      132.87     18.36 o 
  -1 -13   3        8.59      -16.76     16.76 o 
   0 -13   3      142.90      130.13     18.93 o 
   1 -13   3       26.68       23.43     21.74 o 
   2 -13   3       84.18      111.58     41.89 o 
   3 -13   3       47.82       62.51     47.55 o 
   4 -13   3       21.88       28.48     27.70 o 
   5 -13   3       27.64       47.13     44.08 o 
  -7 -12   3        4.77       30.45     17.67 o 
  -6 -12   3       55.00       60.87     13.27 o 
  -5 -12   3       94.09       90.24     10.32 o 
  -4 -12   3      233.54      228.67     12.93 o 
  -3 -12   3      105.42      104.84     10.39 o 
  -2 -12   3      381.80      373.73     18.31 o 
  -1 -12   3      560.84      530.31     27.46 o 
   0 -12   3      124.81      128.79     17.32 o 
   1 -12   3      195.47      216.84     26.90 o 
   2 -12   3      184.28      199.09     26.61 o 
   3 -12   3      125.28      130.86     44.28 o 
   4 -12   3       39.32       22.08     19.75 o 
   5 -12   3       62.66       80.32     21.94 o 
   6 -12   3       37.78       49.57     22.51 o 
  -8 -11   3      149.07      215.63     34.75 o 
  -7 -11   3      192.84      225.57     18.37 o 
  -6 -11   3      188.10      219.02     14.95 o 
  -5 -11   3       21.21       27.54      8.15 o 
  -4 -11   3       64.26       67.56      9.06 o 
  -3 -11   3      263.73      250.11     12.97 o 
  -2 -11   3       97.64      101.51     10.24 o 
  -1 -11   3       81.23       78.42     14.40 o 
   0 -11   3      255.90      258.20     20.37 o 
   1 -11   3      237.00      254.71     19.91 o 
   2 -11   3       10.72        1.54     15.65 o 
   3 -11   3      153.76      148.81     18.12 o 
   4 -11   3       68.99       86.70     32.07 o 
   5 -11   3        2.84        7.09     18.18 o 
   6 -11   3      141.17      179.02     21.18 o 
   7 -11   3       12.24       23.60     21.05 o 
  -9 -10   3       33.43       72.87     32.36 o 
  -8 -10   3       87.41       85.18     28.79 o 
  -7 -10   3      138.55      126.46     14.46 o 
  -6 -10   3      227.86      242.81     26.44 o 
  -5 -10   3       62.20       78.75      7.66 o 
  -4 -10   3      304.28      307.37     11.82 o 
  -3 -10   3      253.03      232.96     11.58 o 
  -2 -10   3      299.05      283.37     12.24 o 
  -1 -10   3      263.08      283.57     18.41 o 
   0 -10   3       94.19      115.01     20.75 o 
   1 -10   3      444.40      450.26     23.23 o 
   2 -10   3      265.15      265.79     20.16 o 
   3 -10   3      270.82      281.26     21.32 o 
   4 -10   3      458.82      478.15     71.58 o 
   5 -10   3       32.85       25.92     31.17 o 
   6 -10   3       32.92       51.78     41.30 o 
   7 -10   3       29.25       36.47     27.50 o 
   8 -10   3       22.59       30.68     20.70 o 
  -9  -9   3        1.56       42.69     30.18 o 
  -8  -9   3      115.04      120.12     27.40 o 
  -7  -9   3       28.41       32.66     11.66 o 
  -6  -9   3      179.30      187.58     13.25 o 
  -5  -9   3      287.47      277.04     12.08 o 
  -4  -9   3     1191.52     1165.84     26.31 o 
  -3  -9   3      538.37      558.47     14.80 o 
  -2  -9   3        4.84       10.22      6.60 o 
  -1  -9   3       53.08       45.85     10.73 o 
   0  -9   3      285.90      281.60     17.65 o 
   1  -9   3      389.84      419.12     20.70 o 
   2  -9   3      301.29      311.19     21.64 o 
   3  -9   3       11.02        8.50     21.05 o 
   4  -9   3       87.86      100.95     28.49 o 
   5  -9   3      109.20       92.68     15.36 o 
   6  -9   3      144.30      130.11     41.99 o 
   7  -9   3      119.75      129.21     31.77 o 
   8  -9   3       97.66      127.82     24.42 o 
 -10  -8   3      142.69      162.42     33.95 o 
  -9  -8   3      128.74      159.64     30.58 o 
  -8  -8   3       88.36       92.72     24.62 o 
  -7  -8   3      257.92      264.47     36.73 o 
  -6  -8   3      202.15      207.08     12.94 o 
  -5  -8   3      435.72      412.05     13.25 o 
  -4  -8   3       88.16       85.50      5.94 o 
  -3  -8   3     1182.34     1127.41     25.11 o 
  -2  -8   3     1462.12     1426.75     34.42 o 
  -1  -8   3      735.73      745.69     27.57 o 
   0  -8   3     2507.77     2596.30     83.27 o 
   1  -8   3      453.71      420.58     19.27 o 
   2  -8   3      663.23      634.81     34.15 o 
   3  -8   3      250.23      255.99     22.14 o 
   4  -8   3      159.48      149.32     13.88 o 
   5  -8   3      196.58      199.63     17.30 o 
   6  -8   3      310.41      293.72     29.39 o 
   7  -8   3       54.45       42.90     21.05 o 
   8  -8   3       89.08       74.30     15.06 o 
   9  -8   3        0.61        3.79     18.59 o 
 -10  -7   3       87.24      135.02     31.57 o 
  -9  -7   3      252.30      302.39     44.28 o 
  -8  -7   3      459.97      495.98     45.07 o 
  -7  -7   3     1000.67      968.53     66.71 o 
  -6  -7   3       99.57      111.55      8.15 o 
  -5  -7   3      157.44      162.39      8.42 o 
  -4  -7   3       16.89       20.07      4.78 o 
  -3  -7   3      386.48      376.15     10.44 o 
  -2  -7   3      121.45      137.57     11.46 o 
  -1  -7   3      502.17      524.10     17.86 o 
   0  -7   3      363.98      361.13     16.12 o 
   1  -7   3      365.25      378.77     16.74 o 
   2  -7   3       53.77       54.78     11.91 o 
   3  -7   3       69.28       73.51     17.97 o 
   4  -7   3      378.66      349.43     17.50 o 
   5  -7   3     1108.30     1091.33     34.31 o 
   6  -7   3       39.74       36.02     11.17 o 
   7  -7   3       67.25       65.58     12.92 o 
   8  -7   3       10.44        9.24     13.93 o 
   9  -7   3       46.46       32.86     15.54 o 
 -11  -6   3      101.37      108.01     33.56 o 
 -10  -6   3      168.61      159.24     30.58 o 
  -9  -6   3        7.75       23.23     23.03 o 
  -8  -6   3      111.58       94.71     22.44 o 
  -7  -6   3      152.04      180.28     31.17 o 
  -6  -6   3      588.92      506.73     24.65 o 
  -5  -6   3      340.90      303.47      9.79 o 
  -4  -6   3      461.50      439.56     12.32 o 
  -3  -6   3     2758.28     2821.85     65.16 o 
  -2  -6   3     3471.72     3687.21    102.52 o 
  -1  -6   3     1417.65     1397.75     40.17 o 
   0  -6   3     2634.20     2601.61     73.17 o 
   1  -6   3     1204.66     1165.86     37.25 o 
   2  -6   3     1471.94     1435.28     42.78 o 
   3  -6   3     1107.39     1039.15     29.19 o 
   4  -6   3      248.81      192.12     13.15 o 
   5  -6   3      495.63      473.42     19.50 o 
   6  -6   3      458.33      397.66     23.02 o 
   7  -6   3       67.05       53.26     12.30 o 
   8  -6   3      184.69      154.30     14.87 o 
   9  -6   3       44.57       46.59     15.10 o 
 -11  -5   3      237.01      220.40     23.69 o 
 -10  -5   3       82.33       84.74     17.56 o 
  -9  -5   3       71.93       68.09     14.87 o 
  -8  -5   3       28.16       41.58     12.02 o 
  -7  -5   3      304.19      332.38     33.95 o 
  -6  -5   3      714.45      655.36     32.07 o 
  -5  -5   3     1674.75     1676.77     47.52 o 
  -4  -5   3     1364.34     1369.31     32.10 o 
  -3  -5   3     3069.15     3172.92     72.73 o 
  -2  -5   3     1002.57     1004.72     28.76 o 
  -1  -5   3      196.93      181.55      8.29 o 
   0  -5   3      570.52      534.51     17.50 o 
   1  -5   3      625.51      568.09     18.81 o 
   2  -5   3      227.34      176.31     19.06 o 
   3  -5   3      649.70      669.21     30.30 o 
   4  -5   3      105.59       85.87     10.34 o 
   5  -5   3      210.28      198.44     28.00 o 
   6  -5   3      279.04      248.86     42.29 o 
   7  -5   3       98.49       88.26     15.33 o 
   8  -5   3      314.09      317.18     30.08 o 
   9  -5   3      312.14      345.70     33.88 o 
  10  -5   3      156.83      171.44     21.27 o 
 -12  -4   3       23.75       14.89     31.57 o 
 -11  -4   3      117.27      120.14     20.88 o 
 -10  -4   3      396.24      424.56     32.35 o 
  -9  -4   3      196.30      216.05     22.95 o 
  -8  -4   3        3.86       15.18     11.01 o 
  -7  -4   3      309.43      294.15     19.42 o 
  -6  -4   3      809.13      812.64     39.15 o 
  -5  -4   3     1261.72     1257.78     50.84 o 
  -4  -4   3     2075.22     2246.12     63.30 o 
  -3  -4   3      727.64      993.44     28.60 o 
  -2  -4   3      458.68      463.15     14.36 o 
  -1  -4   3     2680.21     2753.67     77.56 o 
   0  -4   3        7.09        6.23      4.27 o 
   1  -4   3     2045.51     2016.41     83.79 o 
   2  -4   3     5516.09     5182.59    302.79 o 
   3  -4   3     1301.00     1150.01     66.71 o 
   4  -4   3      561.73      528.74     35.54 o 
   5  -4   3      113.87       95.11     14.69 o 
   6  -4   3      279.27      274.20     29.78 o 
   7  -4   3       97.95       91.93     20.45 o 
   8  -4   3       46.58       56.19     23.03 o 
   9  -4   3       71.18       70.88     27.00 o 
  10  -4   3       13.33       39.71     30.97 o 
 -12  -3   3       70.37       50.23     31.97 o 
 -11  -3   3       80.81       89.54     19.58 o 
 -10  -3   3      103.84       96.30     16.33 o 
  -9  -3   3      956.79      912.89     44.13 o 
  -8  -3   3      995.03      975.89     44.85 o 
  -7  -3   3      961.06      943.95     45.13 o 
  -6  -3   3     1651.08     1599.85     67.11 o 
  -5  -3   3      865.95      824.33     32.68 o 
  -4  -3   3      513.02      591.01     17.56 o 
  -3  -3   3     1295.46     1397.19     40.35 o 
  -2  -3   3     1092.84     1208.32     34.64 o 
  -1  -3   3      158.42      167.06      6.79 o 
   0  -3   3     1779.77     1798.38     68.96 o 
   2  -3   3       45.26       45.27      8.34 o 
   3  -3   3     1017.28      907.38     53.81 o 
   4  -3   3     1693.48     1571.93     94.51 o 
   6  -3   3     1354.56     1347.37     80.41 o 
   7  -3   3      178.23      188.82     29.19 o 
   8  -3   3       22.08       16.08     20.45 o 
   9  -3   3      200.54      249.98     39.71 o 
  10  -3   3        7.23        5.16     28.99 o 
 -12  -2   3       22.61       19.86     32.17 o 
 -11  -2   3       51.35       49.84     18.25 o 
 -10  -2   3      138.23      130.62     16.85 o 
  -9  -2   3      551.74      520.56     30.03 o 
  -8  -2   3       20.72       18.98     10.52 o 
  -7  -2   3      437.23      437.59     23.37 o 
  -6  -2   3      570.21      622.86     43.28 o 
  -5  -2   3       88.88      103.25     15.88 o 
  -4  -2   3      882.83      909.96     56.39 o 
  -3  -2   3     7334.66     7976.32    320.13 o 
  -2  -2   3    13383.18    14023.17    352.27 o 
  -1  -2   3    13627.62    14112.27    427.57 o 
   0  -2   3     5389.40     5824.71    361.17 o 
   1  -2   3       55.09       25.41      6.35 o 
   2  -2   3       29.50       29.58      6.95 o 
   3  -2   3     1937.54     1910.26    115.56 o 
   4  -2   3      599.10      596.25     41.89 o 
   5  -2   3      493.21      487.84     40.11 o 
   6  -2   3      956.51     1024.92     62.35 o 
   7  -2   3      445.94      464.41     40.90 o 
   8  -2   3       45.49       48.84     21.05 o 
   9  -2   3        8.25       39.31     24.42 o 
  10  -2   3       54.60       68.30     28.99 o 
 -12  -1   3      138.84      139.38     34.55 o 
 -11  -1   3      392.77      405.16     33.90 o 
 -10  -1   3      145.45      140.97     16.57 o 
  -9  -1   3      367.65      376.58     24.92 o 
  -8  -1   3      734.50      692.19     35.03 o 
  -7  -1   3      626.50      586.69     29.27 o 
  -6  -1   3      585.92      593.67     35.94 o 
  -5  -1   3     1237.27     1180.98     65.52 o 
  -4  -1   3     7755.40     8392.18    498.56 o 
  -3  -1   3      362.32      315.70     21.44 o 
  -2  -1   3      910.66      943.18     33.81 o 
  -1  -1   3     1014.18     1070.46     51.53 o 
   0  -1   3     1548.17     1386.93     62.05 o 
   1  -1   3     1016.23      901.20     39.38 o 
   2  -1   3     2252.72     2470.18    151.49 o 
   3  -1   3      990.64      959.40     56.79 o 
   4  -1   3     1274.25     1348.96     80.61 o 
   5  -1   3     1175.17     1248.89     82.80 o 
   6  -1   3      221.41      218.01     25.41 o 
   7  -1   3      212.19      267.85     32.17 o 
   8  -1   3      663.93      740.40     55.40 o 
   9  -1   3       67.86      124.29     26.80 o 
  10  -1   3      101.93      112.38     29.39 o 
 -12   0   3      107.20      113.77     33.16 o 
 -11   0   3      228.64      249.43     25.08 o 
 -10   0   3       18.77       24.40     13.99 o 
  -9   0   3      757.58      695.09     36.22 o 
  -8   0   3       23.43       24.08     12.51 o 
  -7   0   3     1714.22     1651.35    101.06 o 
  -6   0   3     4571.73     4630.82    275.39 o 
  -5   0   3     3264.85     3043.79    181.48 o 
  -4   0   3      122.76      108.54      9.83 o 
  -3   0   3     1121.47     1207.66     51.59 o 
  -2   0   3     1609.90     1977.90     67.98 o 
  -1   0   3      447.85      482.24     27.70 o 
   0   0   3     6602.32     7167.31    423.31 o 
   1   0   3    12098.82    11968.48    707.44 o 
   2   0   3     5258.70     5216.74    308.75 o 
   3   0   3     5078.84     5011.64    296.83 o 
   4   0   3     1297.51     1270.33     77.83 o 
   5   0   3      107.07      107.22     14.10 o 
   6   0   3        2.51        1.79     14.10 o 
   7   0   3       66.06       82.00     18.66 o 
   8   0   3      235.86      289.89     36.93 o 
   9   0   3        1.13       30.18     24.02 o 
  10   0   3       57.24      100.67     29.78 o 
 -12   1   3      112.74      101.66     33.36 o 
 -11   1   3      441.62      495.39     49.24 o 
 -10   1   3      160.49      149.51     16.84 o 
  -9   1   3      300.51      296.33     24.41 o 
  -8   1   3      788.92      713.68     34.86 o 
  -6   1   3      422.50      429.07     34.55 o 
  -5   1   3     1044.84      993.71     45.55 o 
  -4   1   3     7813.67     8449.03    287.12 o 
  -3   1   3      320.67      290.93     11.68 o 
  -2   1   3     1134.55     1141.26     36.11 o 
  -1   1   3     1275.79     1308.33     41.92 o 
   0   1   3     1458.36     1350.75     58.05 o 
   1   1   3     1076.00      959.40     55.59 o 
   2   1   3     2424.20     2626.44    151.49 o 
   3   1   3      841.65      882.36     56.59 o 
   4   1   3     1232.29     1289.79     80.41 o 
   5   1   3     1433.38     1433.34     82.60 o 
   6   1   3      139.16      138.39     23.83 o 
   7   1   3      229.18      288.10     31.77 o 
   8   1   3      699.49      712.20     54.20 o 
   9   1   3       70.42      114.96     26.01 o 
  10   1   3      103.01      118.73     29.39 o 
 -12   2   3       24.56       26.61     31.17 o 
 -11   2   3       62.91       73.86     27.20 o 
 -10   2   3      228.54      196.37     26.41 o 
  -9   2   3      537.58      491.58     30.08 o 
  -8   2   3       24.98       10.79      9.95 o 
  -7   2   3      399.44      384.99     30.97 o 
  -6   2   3      624.32      649.10     29.41 o 
  -5   2   3       86.12       91.32      6.99 o 
  -4   2   3      843.91      901.95     31.79 o 
  -3   2   3     8150.20     8908.42    351.97 o 
  -2   2   3    13805.72    14300.89    586.36 o 
  -1   2   3    12446.45    12338.48    558.85 o 
   0   2   3     6379.17     6257.67    255.03 o 
   1   2   3       31.67       20.25      5.16 o 
   2   2   3       24.65       32.96      6.55 o 
   3   2   3     1959.23     1947.39    115.36 o 
   4   2   3      663.56      685.20     41.89 o 
   5   2   3      610.33      664.35     39.91 o 
   6   2   3      858.64      879.19     61.55 o 
   7   2   3      520.35      527.55     40.90 o 
   8   2   3       83.60       96.69     21.25 o 
   9   2   3        9.88       21.84     24.22 o 
  10   2   3       49.96       54.01     28.39 o 
 -12   3   3       63.18       74.66     33.16 o 
 -11   3   3       67.73       77.63     27.80 o 
 -10   3   3      103.54      109.20     25.61 o 
  -9   3   3      866.92      845.83     63.74 o 
  -8   3   3      953.08      934.92     44.74 o 
  -7   3   3     1152.50     1080.72     62.74 o 
  -6   3   3     1557.97     1518.24     53.95 o 
  -5   3   3      794.16      797.75     35.59 o 
  -3   3   3     1454.51     1488.26     60.58 o 
  -2   3   3     1090.08     1244.48     51.95 o 
   0   3   3     1874.07     1783.79     75.25 o 
   1   3   3      373.79      309.39     15.29 o 
   2   3   3       41.15       46.66      7.35 o 
   3   3   3      892.54      824.78     53.41 o 
   4   3   3     1638.94     1537.38     94.11 o 
   5   3   3      583.06      609.95     41.50 o 
   6   3   3     1197.15     1204.81     80.02 o 
   7   3   3      191.50      204.91     28.79 o 
   8   3   3        6.34        5.76     19.86 o 
   9   3   3      204.82      191.01     28.99 o 
  10   3   3        2.18        3.77     28.00 o 
 -12   4   3       18.19       34.15     32.76 o 
 -11   4   3      116.84      134.02     29.78 o 
 -10   4   3      480.87      469.57     47.65 o 
  -9   4   3      180.49      165.39     26.41 o 
  -8   4   3        1.24      -18.47     18.47 o 
  -7   4   3      257.98      236.87     23.23 o 
  -6   4   3      884.70      901.07     38.05 o 
  -5   4   3     1243.13     1325.99     55.32 o 
  -4   4   3     2198.40     2318.68    134.22 o 
  -1   4   3     2757.31     2818.64    164.20 o 
   0   4   3       20.56       21.06      6.65 o 
   1   4   3     2253.73     2005.18     84.17 o 
   2   4   3     5478.44     5078.08    213.75 o 
   3   4   3     1100.38     1016.19     66.12 o 
   4   4   3      487.36      498.56     34.95 o 
   5   4   3       68.07       65.32     12.91 o 
   6   4   3      343.27      330.79     28.99 o 
   7   4   3      111.58       90.34     19.06 o 
   8   4   3       65.93       55.79     21.25 o 
   9   4   3       67.82       70.09     25.02 o 
  10   4   3       16.94       36.93     28.39 o 
 -11   5   3      236.80      276.98     47.26 o 
 -10   5   3       77.61       93.32     25.61 o 
  -9   5   3       89.09       70.88     23.03 o 
  -8   5   3       43.66       27.20     20.25 o 
  -3   5   3     3089.32     3137.31    186.84 o 
  -2   5   3      958.14      946.49     59.57 o 
  -1   5   3      165.80      175.72     13.90 o 
   0   5   3      644.01      635.17     34.95 o 
   1   5   3      728.38      652.74     26.74 o 
   2   5   3      164.58      160.55     11.26 o 
   3   5   3      736.90      768.79     44.67 o 
   4   5   3       76.19       76.05     11.71 o 
   5   5   3      203.66      219.40     22.83 o 
   6   5   3      331.25      325.62     28.99 o 
   7   5   3       88.14       97.09     18.86 o 
   8   5   3      254.48      277.97     37.72 o 
   9   5   3      338.68      408.22     45.07 o 
  10   5   3      145.31      156.46     31.57 o 
 -11   6   3      107.28      138.19     30.78 o 
 -10   6   3      169.46      187.04     29.19 o 
  -9   6   3        9.54      -11.12     22.44 o 
  -8   6   3       95.02       52.02     21.25 o 
  -2   6   3     3547.40     3645.80    216.82 o 
   1   6   3     1063.23     1024.72     67.31 o 
   2   6   3     1660.50     1586.03     88.95 o 
   3   6   3      847.78      824.89     42.11 o 
   4   6   3      245.64      238.46     21.05 o 
   5   6   3      512.51      515.04     36.33 o 
   6   6   3      478.16      492.41     36.14 o 
   7   6   3       63.68       65.92     19.06 o 
   8   6   3      177.51      170.16     25.81 o 
   9   6   3       48.90       63.34     26.21 o 
 -11   7   3        8.56       18.86     28.79 o 
 -10   7   3       89.39       96.10     27.20 o 
  -9   7   3      288.43      291.08     41.50 o 
  -8   7   3      394.24      377.84     42.29 o 
   2   7   3       47.69       35.14      8.14 o 
   3   7   3       21.73       21.64      9.53 o 
   4   7   3      357.53      354.81     27.40 o 
  -8   8   3       87.46       48.65     22.04 o 
  -3 -15   4       65.25       47.34     21.48 o 
  -2 -15   4       53.50       59.72     22.99 o 
  -1 -15   4       39.86       41.86     22.70 o 
   0 -15   4       40.54       39.91     23.10 o 
   1 -15   4       17.93       14.42     24.32 o 
  -5 -14   4       16.18        2.19     18.07 o 
  -4 -14   4       25.02       24.81     18.87 o 
  -3 -14   4       26.96       20.47     19.71 o 
  -2 -14   4        4.92      -15.17     22.14 o 
  -1 -14   4        3.42        6.04     20.26 o 
   0 -14   4       26.63       13.23     21.37 o 
   1 -14   4       93.50       80.76     22.61 o 
   2 -14   4       40.12       52.75     22.70 o 
   3 -14   4       33.42       43.29     28.19 o 
  -7 -13   4      101.03       84.56     30.68 o 
  -6 -13   4      132.18      112.06     17.22 o 
  -5 -13   4       70.25       46.40     16.79 o 
  -4 -13   4      145.90      126.46     29.39 o 
  -3 -13   4       39.23       26.56     17.69 o 
  -2 -13   4      111.89      108.17     18.73 o 
  -1 -13   4       85.03       84.87     19.42 o 
   0 -13   4      137.40      144.87     20.37 o 
   1 -13   4      113.22      113.69     20.47 o 
   2 -13   4       67.93       81.95     21.42 o 
   3 -13   4       63.06       46.00     33.85 o 
   4 -13   4       35.49       33.29     23.18 o 
  -8 -12   4       43.57       54.80     35.74 o 
  -7 -12   4      127.61      129.03     21.73 o 
  -6 -12   4       88.46      109.67     12.07 o 
  -5 -12   4       23.11       35.77     12.82 o 
  -4 -12   4       11.58        7.68     15.13 o 
  -3 -12   4       92.42       75.12     16.04 o 
  -2 -12   4       34.80       31.58     15.85 o 
  -1 -12   4       37.50       51.44     16.84 o 
   0 -12   4        0.81       14.84     17.17 o 
   1 -12   4       22.06       44.29     25.51 o 
   2 -12   4       46.17       40.00     37.92 o 
   3 -12   4       41.92       32.19     36.63 o 
   4 -12   4      112.99      108.60     35.54 o 
   5 -12   4       92.49      113.95     22.14 o 
  -9 -11   4       37.27       50.83     36.53 o 
  -8 -11   4      110.40      141.96     35.14 o 
  -7 -11   4      116.86      101.20     19.23 o 
  -6 -11   4       58.96       64.05      9.87 o 
  -5 -11   4       75.00       76.69     11.97 o 
  -4 -11   4       35.45       24.82     13.76 o 
  -3 -11   4      523.59      468.11     26.01 o 
  -2 -11   4      432.30      425.84     24.09 o 
  -1 -11   4      144.17      173.64     16.60 o 
   0 -11   4      621.69      650.95     30.20 o 
   1 -11   4      245.40      282.15     22.07 o 
   2 -11   4        7.39       -0.68     24.52 o 
   3 -11   4        7.12        5.43     23.43 o 
   4 -11   4        0.13      -17.96     17.96 o 
   5 -11   4       69.30       69.30     35.34 o 
   6 -11   4        8.15       19.48     34.55 o 
  -9 -10   4       13.39       44.67     34.15 o 
  -8 -10   4       36.95       66.51     30.38 o 
  -7 -10   4      265.43      255.61     36.53 o 
  -6 -10   4       16.58       21.43      8.76 o 
  -5 -10   4       67.49       81.24      8.88 o 
  -4 -10   4       75.10       90.79     11.11 o 
  -3 -10   4        8.82        9.75     13.06 o 
  -2 -10   4      124.92      151.62     18.37 o 
  -1 -10   4      144.14      134.09     18.76 o 
   0 -10   4      263.98      238.62     18.65 o 
   1 -10   4       98.29      107.13     14.87 o 
   2 -10   4      383.54      398.46     23.68 o 
   3 -10   4      191.91      227.67     20.35 o 
   4 -10   4      113.93      123.70     20.15 o 
   5 -10   4      285.60      274.53     49.94 o 
   6 -10   4       20.32       15.36     47.35 o 
   7 -10   4       69.38       54.69     20.56 o 
 -10  -9   4        6.38       39.31     34.75 o 
  -9  -9   4      126.25      121.12     33.16 o 
  -8  -9   4      140.49      128.46     29.78 o 
  -7  -9   4       73.04       81.21     17.67 o 
  -6  -9   4      157.35      140.84      9.01 o 
  -5  -9   4      685.69      676.77     19.30 o 
  -4  -9   4      725.55      772.84     26.65 o 
  -3  -9   4      440.33      474.10     22.87 o 
  -2  -9   4       35.80       51.36      9.58 o 
  -1  -9   4      782.94      796.63     30.67 o 
   0  -9   4       16.44       19.25     11.58 o 
   1  -9   4       74.65       81.63     13.12 o 
   2  -9   4      286.94      267.53     19.48 o 
   3  -9   4      355.45      344.76     21.60 o 
   4  -9   4       80.51       89.76     26.90 o 
   5  -9   4       31.56       21.18     27.40 o 
   6  -9   4       63.85       32.31     35.14 o 
   7  -9   4       97.86       90.06     19.46 o 
 -10  -8   4       46.87       90.14     34.35 o 
  -9  -8   4      245.03      225.16     34.95 o 
  -8  -8   4      185.04      186.84     29.39 o 
  -7  -8   4       35.70       45.03     13.88 o 
  -6  -8   4      521.15      504.10     19.02 o 
  -5  -8   4       76.29       91.23      9.07 o 
  -4  -8   4      147.27      155.25     12.16 o 
  -3  -8   4       33.53       37.42      8.02 o 
  -2  -8   4      814.87      880.27     28.54 o 
  -1  -8   4       62.99       77.00      8.91 o 
   0  -8   4      456.75      450.39     18.06 o 
   1  -8   4      120.36      115.46     10.08 o 
   2  -8   4      744.85      705.71     27.29 o 
   3  -8   4      563.48      493.00     23.61 o 
   4  -8   4      181.95      159.86     12.59 o 
   5  -8   4        3.20      -11.81     11.81 o 
   6  -8   4      265.51      240.29     18.42 o 
   7  -8   4       59.63       59.97     14.99 o 
   8  -8   4        8.37        4.63     16.74 o 
 -11  -7   4       16.59       23.23     34.55 o 
 -10  -7   4      105.49      112.58     32.36 o 
  -9  -7   4      729.37      721.73     60.56 o 
  -8  -7   4      437.50      433.24     47.26 o 
  -7  -7   4      423.45      390.37     28.69 o 
  -6  -7   4       73.98       91.98      8.52 o 
  -5  -7   4      170.92      155.28     12.77 o 
  -4  -7   4      647.91      618.41     20.50 o 
  -3  -7   4      164.83      181.42     11.68 o 
  -2  -7   4     1613.43     1560.35     45.65 o 
  -1  -7   4     2959.87     3080.77     85.12 o 
   0  -7   4     1242.08     1218.74     36.87 o 
   1  -7   4     1116.36     1091.37     38.45 o 
   2  -7   4      736.66      704.79     23.79 o 
   3  -7   4       25.21       -1.33      9.08 o 
   4  -7   4       94.99       49.13     10.33 o 
   5  -7   4       64.90       41.11     11.37 o 
   6  -7   4        8.82       -3.24     12.36 o 
   7  -7   4      187.38      156.43     15.57 o 
   8  -7   4       47.07       18.13     18.30 o 
 -11  -6   4      139.73      135.41     35.34 o 
 -10  -6   4      166.47      166.58     31.57 o 
  -9  -6   4       68.31       85.38     26.21 o 
  -8  -6   4      248.34      252.36     38.52 o 
  -7  -6   4      245.05      248.79     19.66 o 
  -6  -6   4     1833.45     1770.13     69.81 o 
  -5  -6   4     1142.47     1165.63     33.98 o 
  -4  -6   4      320.45      333.12     13.17 o 
  -3  -6   4      145.97      173.40     10.15 o 
  -2  -6   4      858.05      876.87     27.44 o 
  -1  -6   4      150.54      139.68     12.05 o 
   0  -6   4       95.91       86.50      7.43 o 
   1  -6   4      927.77      837.44     25.35 o 
   2  -6   4     2842.75     2738.47     79.67 o 
   3  -6   4      152.44      145.55     10.31 o 
   4  -6   4      113.15       91.48     10.57 o 
   5  -6   4      278.91      259.88     21.60 o 
   6  -6   4      565.66      556.50     39.91 o 
   7  -6   4       60.50       36.70     14.83 o 
   8  -6   4       70.57       53.87     19.31 o 
   9  -6   4       90.27       57.39     17.64 o 
 -11  -5   4        3.25        3.96     20.47 o 
 -10  -5   4       12.44       12.82     17.15 o 
  -9  -5   4      167.60      170.93     17.06 o 
  -8  -5   4      145.60      157.35     17.55 o 
  -7  -5   4      171.67      171.37     11.48 o 
  -6  -5   4     1662.71     1576.94     62.72 o 
  -5  -5   4     1307.34     1295.98     37.45 o 
  -4  -5   4     1763.35     1727.89     48.28 o 
  -3  -5   4     3663.05     3756.21    104.42 o 
  -2  -5   4     1160.89     1215.02     34.01 o 
  -1  -5   4     1234.22     1160.50     32.74 o 
   0  -5   4      173.69      161.04      9.38 o 
   1  -5   4      222.21      195.88     12.80 o 
   2  -5   4      175.92      160.07     19.86 o 
   3  -5   4      626.31      567.01     26.82 o 
   4  -5   4     1269.25     1247.30     74.46 o 
   5  -5   4      290.33      302.20     31.37 o 
   6  -5   4       28.53       15.69     19.46 o 
   7  -5   4       84.56       70.09     23.23 o 
   8  -5   4       68.78       47.77     19.48 o 
   9  -5   4       20.47       28.68     22.09 o 
 -12  -4   4       44.62       39.93     23.51 o 
 -11  -4   4      420.19      430.52     37.03 o 
 -10  -4   4      634.52      637.88     38.42 o 
  -9  -4   4      114.96       98.38     14.95 o 
  -8  -4   4        8.60        8.52     11.73 o 
  -7  -4   4      296.23      203.32     23.83 o 
  -6  -4   4      584.90      586.77     28.69 o 
  -5  -4   4      361.83      356.95     18.36 o 
  -4  -4   4      517.06      563.99     17.66 o 
  -3  -4   4      731.10      752.31     22.31 o 
  -2  -4   4      234.72      207.84      9.04 o 
  -1  -4   4      777.45      811.59     23.22 o 
   0  -4   4      234.69      218.08     14.59 o 
   1  -4   4     1488.21     1449.75     53.12 o 
   2  -4   4     3955.70     3878.31    228.93 o 
   3  -4   4      881.28      833.52     54.20 o 
   4  -4   4      668.69      644.90     46.06 o 
   5  -4   4      831.30      788.65     52.02 o 
   6  -4   4      149.64      131.44     21.25 o 
   7  -4   4      116.89      111.78     23.23 o 
   8  -4   4      104.36      106.42     26.41 o 
   9  -4   4      124.53      158.84     31.77 o 
 -12  -3   4       69.17       59.11     23.30 o 
 -11  -3   4       48.93       40.35     18.60 o 
 -10  -3   4      103.49      102.01     16.82 o 
  -9  -3   4      526.50      512.91     30.98 o 
  -8  -3   4     1187.93     1151.03     54.18 o 
  -7  -3   4      462.12      444.95     36.93 o 
  -6  -3   4      567.71      546.81     39.91 o 
  -5  -3   4      437.49      453.49     33.16 o 
  -3  -3   4     1335.07     1232.22     34.57 o 
  -2  -3   4     2531.24     2812.68     81.41 o 
  -1  -3   4     3206.09     3239.90    130.26 o 
   0  -3   4     5818.39     6020.88    335.55 o 
   1  -3   4     2422.26     2300.42    131.24 o 
   2  -3   4       33.68       31.97     10.32 o 
   3  -3   4      368.31      323.24     27.40 o 
   4  -3   4      457.81      446.34     30.97 o 
   5  -3   4       34.52       18.66     15.29 o 
   6  -3   4       35.77       50.63     17.87 o 
   7  -3   4       52.22       66.71     21.05 o 
   8  -3   4      168.77      144.55     26.01 o 
   9  -3   4      139.45      141.96     30.58 o 
 -12  -2   4       27.87       17.50     21.89 o 
 -11  -2   4      137.31      128.04     19.44 o 
 -10  -2   4       75.80       86.27     16.35 o 
  -9  -2   4      152.29      133.64     15.72 o 
  -8  -2   4      415.63      383.36     25.69 o 
  -7  -2   4     2029.24     1907.09    116.95 o 
  -6  -2   4     1828.42     1825.09    124.89 o 
  -5  -2   4      606.91      583.54     45.47 o 
  -4  -2   4      425.91      447.73     34.95 o 
  -3  -2   4     1531.75     1551.58     37.65 o 
  -2  -2   4      621.49      579.20     20.35 o 
  -1  -2   4     2068.58     2158.65    118.54 o 
   0  -2   4      352.83      384.79     27.80 o 
   1  -2   4      240.86      246.01     19.66 o 
   2  -2   4      605.26      631.20     42.69 o 
   3  -2   4     1059.84     1032.67     67.71 o 
   4  -2   4      482.91      525.57     36.33 o 
   5  -2   4     1330.60     1383.71     81.80 o 
   6  -2   4      829.55      896.26     62.15 o 
   7  -2   4      601.36      670.51     51.23 o 
   8  -2   4      175.90      171.35     27.00 o 
   9  -2   4        4.35       21.64     27.20 o 
 -12  -1   4      166.46      191.40     34.75 o 
 -11  -1   4       43.21       32.30     17.63 o 
 -10  -1   4      115.96      114.59     16.69 o 
  -9  -1   4      361.64      323.62     26.18 o 
  -8  -1   4      570.97      540.66     42.89 o 
  -7  -1   4      333.01      321.26     31.77 o 
  -6  -1   4      588.24      621.27     43.88 o 
  -5  -1   4     3240.42     3345.99    197.36 o 
  -4  -1   4     7035.46     7633.51    464.61 o 
  -3  -1   4     1624.11     1537.99     59.37 o 
  -2  -1   4     2199.05     2279.01     88.94 o 
  -1  -1   4     3953.74     3986.98    179.15 o 
   0  -1   4     1644.58     1516.32     62.54 o 
   1  -1   4      506.67      440.42     20.71 o 
   2  -1   4     2000.22     2036.34    123.90 o 
   3  -1   4      633.40      678.45     39.51 o 
   4  -1   4      942.42      923.66     56.79 o 
   5  -1   4       96.52      101.46     16.48 o 
   6  -1   4       60.60       78.43     17.67 o 
   7  -1   4        5.05        3.97     18.86 o 
   8  -1   4      226.63      229.13     36.73 o 
   9  -1   4       38.68       59.37     26.80 o 
  10  -1   4        1.57       29.58     30.97 o 
 -12   0   4      165.83      200.74     34.75 o 
 -11   0   4      891.54      864.41     47.37 o 
 -10   0   4      783.68      801.66     42.81 o 
  -9   0   4      585.09      602.87     33.82 o 
  -8   0   4      272.23      230.52     27.00 o 
  -7   0   4     1134.87     1052.52     67.31 o 
  -6   0   4       94.93      136.80     18.66 o 
  -5   0   4        2.12        1.49      5.87 o 
  -4   0   4      236.52      238.24     13.99 o 
  -3   0   4     2185.69     2276.13     96.10 o 
  -2   0   4      349.19      287.34     14.85 o 
   0   0   4     1957.64     2100.48    125.48 o 
   1   0   4     3365.58     3423.64    143.42 o 
   2   0   4     1756.73     1512.17     91.14 o 
   3   0   4     4172.56     4257.34    252.76 o 
   4   0   4      356.68      324.63     27.40 o 
   5   0   4      215.28      224.56     25.02 o 
   6   0   4      115.71      140.97     19.26 o 
   7   0   4       10.03       -0.99     18.47 o 
   8   0   4        4.01        9.73     22.24 o 
   9   0   4      238.57      343.49     45.27 o 
  10   0   4       19.18       67.71     29.58 o 
 -12   1   4      145.73      147.52     34.55 o 
 -11   1   4       26.89       32.96     27.20 o 
 -10   1   4      114.73      116.43     17.10 o 
  -9   1   4      388.80      373.10     26.00 o 
  -8   1   4      595.21      587.12     41.70 o 
  -7   1   4      475.22      449.52     31.37 o 
  -6   1   4      625.44      661.57     43.09 o 
  -5   1   4     3110.22     3278.70    138.92 o 
  -4   1   4     7033.81     7928.47    267.55 o 
  -3   1   4     1567.93     1533.57     53.34 o 
  -2   1   4     2002.59     1979.29     72.22 o 
  -1   1   4     4447.70     4476.15    146.12 o 
   0   1   4     1469.86     1386.09     88.36 o 
   1   1   4      519.57      451.90     28.99 o 
   2   1   4     2146.09     2103.26    123.70 o 
   3   1   4      499.18      514.45     38.92 o 
   4   1   4      881.54      848.61     56.39 o 
   5   1   4      111.69      106.62     15.69 o 
   6   1   4       64.87       77.83     17.08 o 
   7   1   4        9.10       21.25     18.86 o 
   8   1   4      192.65      176.51     26.21 o 
   9   1   4       42.89       54.01     26.21 o 
  10   1   4        3.82       25.61     28.59 o 
 -12   2   4       24.75       31.17     31.97 o 
 -11   2   4      146.79      134.82     30.18 o 
 -10   2   4      100.71       84.58     26.41 o 
  -9   2   4      177.06      156.81     15.69 o 
  -8   2   4      476.12      463.82     33.95 o 
  -7   2   4     1888.01     1897.56    115.95 o 
  -6   2   4     2092.86     2172.27     87.68 o 
  -5   2   4      705.06      709.99     25.06 o 
  -4   2   4      480.07      511.88     18.83 o 
  -3   2   4     1338.67     1385.12     51.12 o 
  -2   2   4      632.86      596.68     21.35 o 
  -1   2   4     1851.71     1878.81     83.04 o 
   0   2   4      407.55      396.63     18.85 o 
   1   2   4      235.65      230.52     17.67 o 
   2   2   4      675.45      692.15     41.89 o 
   3   2   4     1179.81     1155.37     67.31 o 
   4   2   4      447.65      493.00     35.94 o 
   5   2   4     1163.82     1228.04     81.41 o 
   6   2   4      843.84      935.18     61.55 o 
   7   2   4      566.29      627.82     50.43 o 
   8   2   4      146.50      161.22     26.21 o 
   9   2   4        8.60       19.66     25.22 o 
 -12   3   4       46.02       50.23     33.16 o 
 -11   3   4       48.34       35.34     28.59 o 
 -10   3   4      105.71       71.68     26.80 o 
  -9   3   4      595.42      461.04     48.84 o 
  -8   3   4     1236.82     1234.99     76.05 o 
  -7   3   4      492.84      447.73     33.36 o 
  -6   3   4      517.09      530.26     20.59 o 
  -5   3   4      413.75      418.66     16.92 o 
  -4   3   4      170.70      193.96     11.69 o 
  -3   3   4     1258.85     1183.49     51.80 o 
  -2   3   4     2822.83     3082.23    122.50 o 
  -1   3   4     3806.16     3582.08    142.85 o 
   0   3   4     5621.12     5482.77    236.36 o 
   1   3   4     2252.98     2130.83     92.45 o 
   2   3   4       29.21       30.78      7.94 o 
   3   3   4      395.77      359.58     25.61 o 
   4   3   4      350.09      340.52     29.78 o 
   5   3   4       56.86       56.59     14.30 o 
   6   3   4       39.38       56.19     16.48 o 
   7   3   4       80.19       90.14     20.05 o 
   8   3   4      111.48      101.46     24.22 o 
   9   3   4      176.46      186.24     29.58 o 
 -12   4   4       44.77       36.93     32.96 o 
 -11   4   4      387.61      413.78     53.61 o 
 -10   4   4      664.01      611.34     57.58 o 
  -9   4   4       91.23       26.21     25.61 o 
  -7   4   4      199.47      147.72     18.66 o 
  -6   4   4      691.56      712.93     24.99 o 
  -5   4   4      381.68      367.26     22.83 o 
  -4   4   4      543.74      579.45     26.04 o 
  -2   4   4      280.33      257.22     12.56 o 
  -1   4   4      700.40      732.80     33.83 o 
   0   4   4      187.33      195.67     17.87 o 
   1   4   4     1349.94     1236.03     57.28 o 
   2   4   4     4006.82     3817.95    228.33 o 
   3   4   4      870.41      844.24     52.81 o 
   4   4   4      685.27      688.18     44.28 o 
   5   4   4      745.39      725.71     50.63 o 
   6   4   4      197.84      164.60     26.21 o 
   7   4   4      117.16      129.06     21.84 o 
   8   4   4      115.81      124.29     25.02 o 
   9   4   4      102.15      155.66     29.98 o 
 -11   5   4        1.25      -14.49     29.78 o 
 -10   5   4       15.75       -3.18     26.41 o 
  -9   5   4      184.57      145.14     29.39 o 
  -7   5   4      133.48      122.31     17.47 o 
  -6   5   4     1616.13     1602.31     96.10 o 
  -5   5   4     1282.40     1298.82     55.81 o 
  -4   5   4     1650.00     1606.48    101.66 o 
  -3   5   4     3645.01     3677.97    221.19 o 
  -2   5   4     1011.11     1045.97     70.68 o 
  -1   5   4     1069.98     1007.25     67.90 o 
   1   5   4      217.25      197.57     17.27 o 
   2   5   4      194.18      174.01     29.68 o 
   4   5   4     1096.41     1092.83     72.47 o 
   5   5   4      263.99      279.36     28.00 o 
   6   5   4       29.43       39.51     16.68 o 
   7   5   4      106.53      116.35     21.44 o 
   8   5   4       39.70       46.06     23.63 o 
   9   5   4       33.04       51.82     27.60 o 
 -11   6   4      145.30      135.61     32.56 o 
 -10   6   4      164.44      121.91     29.78 o 
  -9   6   4       53.19       -1.39     26.80 o 
  -5   6   4     1054.80     1111.09     70.88 o 
  -4   6   4      321.69      325.03     25.02 o 
  -2   6   4      997.42     1008.44     56.19 o 
  -1   6   4      169.48      183.26     15.29 o 
   1   6   4      851.26      774.19     35.65 o 
   2   6   4     3089.25     2893.98    118.71 o 
   4   6   4      104.94       98.88     14.10 o 
   5   6   4      400.37      372.68     29.78 o 
   6   6   4      532.29      538.47     43.28 o 
   7   6   4       85.58       92.72     21.64 o 
 -11   7   4       10.23       16.08     30.18 o 
 -10   7   4      131.51       91.73     29.39 o 
  -9   7   4      728.75      616.30     58.97 o 
  -5   7   4      181.21      159.83     19.86 o 
  -4   7   4      630.80      601.02     40.31 o 
  -3   7   4      251.08      257.32     19.66 o 
  -2   7   4     1685.68     1596.35     94.51 o 
  -1   7   4     2759.60     2855.57    178.89 o 
   0   7   4     1328.33     1276.09     75.25 o 
   1   7   4     1171.55     1145.74     48.72 o 
   2   7   4      670.63      717.57     47.26 o 
   3   7   4       26.64      -15.49     15.49 o 
  -5   8   4       96.20      100.67     13.90 o 
  -4   8   4      132.27      144.74     19.46 o 
  -3   8   4       50.20       46.26     10.32 o 
  -2   8   4      945.67      947.69     55.99 o 
   2   8   4      638.43      650.85     46.26 o 
   3   8   4      608.32      549.39     39.51 o 
  -5   9   4      637.44      677.46     46.26 o 
  -4   9   4      814.99      866.48     52.22 o 
  -3   9   4      379.55      430.46     32.76 o 
  -2   9   4       18.28       28.39     10.32 o 
   3   9   4      335.21      345.08     32.17 o 
  -5  10   4       87.20       70.68     15.49 o 
  -4  10   4       63.24       62.94     14.10 o 
  -3  10   4       19.18       20.65     11.52 o 
  -2  10   4      140.57      181.08     20.25 o 
  -5  11   4       73.52       62.35     17.67 o 
  -4  11   4       49.49       40.31     14.30 o 
  -3  11   4      480.16      451.51     34.75 o 
   4  11   4        0.77      -20.65     20.65 o 
  -4  12   4       11.33       10.32     15.09 o 
  -3  12   4       88.72       76.05     15.09 o 
  -4  13   4      153.65      127.07     19.46 o 
  -3  13   4       43.22       36.14     15.88 o 
  -3  15   4       73.09       59.76     19.46 o 
  -5 -14   5       14.63      -11.75     18.14 o 
  -4 -14   5       78.52       60.35     27.10 o 
  -3 -14   5       86.15       92.38     20.86 o 
  -2 -14   5       67.25       93.75     21.55 o 
  -1 -14   5       33.33       32.40     22.33 o 
   0 -14   5       24.47       12.12     22.37 o 
   1 -14   5       20.96       12.58     23.04 o 
   2 -14   5        6.43        4.44     24.23 o 
  -6 -13   5       24.91       14.78     16.01 o 
  -5 -13   5       10.55        5.59     16.82 o 
  -4 -13   5       66.10       42.82     17.84 o 
  -3 -13   5       67.46       59.25     18.14 o 
  -2 -13   5       44.20       43.25     19.25 o 
  -1 -13   5       15.08       22.57     19.46 o 
   0 -13   5       83.40       95.95     21.04 o 
   1 -13   5       47.23       44.69     21.80 o 
   2 -13   5       38.46       67.73     22.80 o 
   3 -13   5      128.08      134.53     24.42 o 
  -8 -12   5      103.32       77.27     23.33 o 
  -7 -12   5      231.60      221.70     17.42 o 
  -6 -12   5      130.16      139.53     14.74 o 
  -5 -12   5      240.65      229.48     18.29 o 
  -4 -12   5      135.71      130.58     16.90 o 
  -3 -12   5       28.54       22.55     16.09 o 
  -2 -12   5       12.41       16.48     16.93 o 
  -1 -12   5      118.88      116.92     18.84 o 
   0 -12   5      107.92      119.76     19.54 o 
   1 -12   5       90.20       94.45     20.37 o 
   2 -12   5      118.21      110.08     20.80 o 
   3 -12   5       32.10        7.67     21.05 o 
   4 -12   5       89.83       73.12     21.37 o 
  -8 -11   5       32.69       -3.75     30.68 o 
  -7 -11   5       26.09       34.59     16.23 o 
  -6 -11   5       60.72       67.18     12.54 o 
  -5 -11   5      124.91      128.59     13.50 o 
  -4 -11   5       29.30       22.32     14.72 o 
  -3 -11   5       14.46       13.92     14.53 o 
  -2 -11   5      226.85      200.97     17.98 o 
  -1 -11   5      122.50      135.56     17.50 o 
   0 -11   5      355.66      386.55     26.31 o 
   1 -11   5      224.23      220.58     19.88 o 
   2 -11   5       34.04       19.23     17.37 o 
   3 -11   5       23.26       10.02     18.23 o 
   4 -11   5       31.83       11.76     26.80 o 
   5 -11   5       54.61       41.74     38.42 o 
  -9 -10   5       34.08        9.93     37.53 o 
  -8 -10   5      102.25       84.83     18.87 o 
  -7 -10   5      104.57      111.26     12.16 o 
  -6 -10   5       93.13       93.54     11.85 o 
  -5 -10   5       84.10       82.36     11.89 o 
  -4 -10   5      306.26      313.31     21.39 o 
  -3 -10   5      335.76      373.15     34.52 o 
  -2 -10   5      349.10      406.90     36.52 o 
  -1 -10   5      341.66      335.44     22.29 o 
   0 -10   5       24.73       11.52     16.68 o 
   1 -10   5      193.90      195.26     17.88 o 
   2 -10   5        8.51        5.46     28.99 o 
   3 -10   5       46.58       47.60     17.67 o 
   4 -10   5       79.29       76.38     28.29 o 
   5 -10   5       67.90       42.92     25.41 o 
   6 -10   5        0.15       -8.06     25.41 o 
 -10  -9   5      144.44      137.00     40.50 o 
  -9  -9   5       95.48       87.16     35.34 o 
  -8  -9   5       34.10       26.20     19.76 o 
  -7  -9   5       22.27       24.61     10.33 o 
  -6  -9   5      195.28      185.19     12.13 o 
  -5  -9   5      480.40      461.41     19.55 o 
  -4  -9   5      161.43      204.29     14.56 o 
  -3  -9   5       45.62       60.56     10.61 o 
  -2  -9   5      117.61      116.77     11.77 o 
  -1  -9   5      104.04      110.55     11.66 o 
   0  -9   5        4.47       -4.98     10.93 o 
   1  -9   5      198.32      182.58     15.64 o 
   2  -9   5      555.97      530.87     26.09 o 
   3  -9   5      410.93      378.27     22.85 o 
   4  -9   5      231.94      235.39     27.60 o 
   5  -9   5       63.02       57.22     14.64 o 
   6  -9   5       77.79       57.81     18.74 o 
   7  -9   5       11.37       -4.57     24.92 o 
 -10  -8   5        0.67        1.59     35.94 o 
  -9  -8   5      116.85       86.37     32.56 o 
  -8  -8   5      334.66      244.58     39.61 o 
  -7  -8   5      391.30      372.03     17.06 o 
  -6  -8   5      604.14      645.96     22.79 o 
  -5  -8   5      274.75      279.29     15.19 o 
  -4  -8   5      236.58      243.68     14.00 o 
  -3  -8   5      294.92      315.10     15.89 o 
  -2  -8   5      329.85      319.72     16.32 o 
  -1  -8   5       34.57       46.55      9.67 o 
   0  -8   5      321.41      319.27     16.98 o 
   1  -8   5       45.77       47.00     10.52 o 
   2  -8   5      124.98      110.87     11.59 o 
   3  -8   5       86.70       71.86     11.79 o 
   4  -8   5      199.43      146.22     13.64 o 
   5  -8   5        8.41       -1.83     13.16 o 
   6  -8   5      149.14      106.67     15.54 o 
   7  -8   5       58.37       42.19     16.98 o 
 -11  -7   5        0.22      -36.33     36.33 o 
 -10  -7   5       97.30       76.64     34.55 o 
  -9  -7   5      212.33      207.29     34.75 o 
  -8  -7   5        8.65      -10.80     17.27 o 
  -7  -7   5      245.06      225.63     18.78 o 
  -6  -7   5      109.28      137.17      9.51 o 
  -5  -7   5      446.84      471.43     17.76 o 
  -4  -7   5        3.10        9.48      7.55 o 
  -3  -7   5      161.78      154.68     11.42 o 
  -2  -7   5      540.06      501.63     18.83 o 
  -1  -7   5     1992.13     2104.01     60.47 o 
   0  -7   5      394.67      393.14     16.66 o 
   1  -7   5       81.05       92.86     14.52 o 
   2  -7   5      215.06      201.20     14.52 o 
   3  -7   5        2.85      -10.12     10.12 o 
   4  -7   5       15.47      -11.42     11.42 o 
   5  -7   5      198.54      165.02     14.84 o 
   6  -7   5       16.95       -4.43     14.46 o 
   7  -7   5      138.93       95.57     17.43 o 
   8  -7   5       34.47       16.81     17.76 o 
 -11  -6   5      158.20      139.18     36.53 o 
 -10  -6   5      209.19      212.25     34.35 o 
  -9  -6   5      115.58      124.89     29.58 o 
  -8  -6   5      519.22      484.07     50.03 o 
  -7  -6   5      695.89      704.15     33.04 o 
  -6  -6   5      458.80      498.61     17.73 o 
  -5  -6   5      929.53      941.57     28.07 o 
  -4  -6   5     1283.95     1379.67     41.53 o 
  -3  -6   5     1190.65     1220.19     34.99 o 
  -2  -6   5      344.53      329.01     13.18 o 
  -1  -6   5     1023.82     1060.63     33.15 o 
   0  -6   5     1147.82     1056.29     32.63 o 
   1  -6   5       87.21       85.04     11.62 o 
   2  -6   5      463.22      416.74     17.67 o 
   3  -6   5       32.40        0.47     13.26 o 
   4  -6   5      281.54      221.17     22.45 o 
   5  -6   5        0.44      -15.72     15.72 o 
   6  -6   5      371.54      349.06     46.16 o 
   7  -6   5       33.74       14.76     24.52 o 
   8  -6   5        5.40      -35.84     35.84 o 
 -11  -5   5       96.99       79.30     21.82 o 
 -10  -5   5       90.61       87.63     18.36 o 
  -9  -5   5      601.20      591.50     38.62 o 
  -8  -5   5      269.51      280.64     29.09 o 
  -7  -5   5       87.72       98.68     21.64 o 
  -6  -5   5      669.22      685.94     30.96 o 
  -5  -5   5     1147.95     1227.35     50.14 o 
  -4  -5   5      519.42      528.98     17.95 o 
  -3  -5   5     1036.20     1087.05     32.45 o 
  -2  -5   5       34.50       47.57      6.67 o 
  -1  -5   5      527.72      507.05     17.24 o 
   0  -5   5      373.91      313.46     14.56 o 
   1  -5   5     1025.26     1007.43     41.97 o 
   2  -5   5     1153.89     1105.90     44.00 o 
   3  -5   5     1689.04     1645.20    109.60 o 
   4  -5   5     1364.31     1318.18     84.98 o 
   5  -5   5      230.56      220.00     33.75 o 
   6  -5   5       97.35       96.50     25.61 o 
   7  -5   5      112.14      103.05     28.59 o 
   8  -5   5       10.47        3.53     22.43 o 
 -12  -4   5       54.60       57.22     24.01 o 
 -11  -4   5      289.66      283.96     29.33 o 
 -10  -4   5      118.59      113.64     18.54 o 
  -9  -4   5       46.57       32.67     15.17 o 
  -8  -4   5      224.90      208.26     22.92 o 
  -7  -4   5      689.29      647.67     49.24 o 
  -6  -4   5      147.93      144.15     20.45 o 
  -5  -4   5      238.93      252.92     25.22 o 
  -4  -4   5     4105.57     4036.03    110.22 o 
  -3  -4   5     2152.88     2084.27     56.08 o 
  -2  -4   5      861.40      801.08     24.18 o 
  -1  -4   5     1811.65     1766.23     68.60 o 
   0  -4   5       19.28        3.62     12.61 o 
   1  -4   5       34.28        8.54     14.10 o 
   2  -4   5      250.49      205.50     25.02 o 
   3  -4   5      114.27      101.46     17.67 o 
   4  -4   5       70.63       74.46     18.27 o 
   5  -4   5      219.89      216.22     31.37 o 
   6  -4   5      170.87      155.66     25.81 o 
   7  -4   5       21.47       29.19     25.22 o 
   8  -4   5      138.06      125.88     31.77 o 
 -12  -3   5      146.52      146.05     24.85 o 
 -11  -3   5       48.92       31.75     19.29 o 
 -10  -3   5       86.96       92.07     17.47 o 
  -9  -3   5      377.34      354.56     28.03 o 
  -8  -3   5      266.52      237.67     33.75 o 
  -7  -3   5      305.79      303.59     33.75 o 
  -6  -3   5      757.15      766.41     53.61 o 
  -5  -3   5     1127.93     1155.57     74.06 o 
  -4  -3   5       78.95       94.25      9.44 o 
  -3  -3   5      370.00      370.15     11.78 o 
  -2  -3   5     2312.93     2362.36     99.38 o 
  -1  -3   5     1734.56     1648.86     70.13 o 
   0  -3   5     4070.38     4218.82    226.75 o 
   1  -3   5     1018.22      946.49     59.37 o 
   2  -3   5      142.86      152.29     21.05 o 
   3  -3   5     1360.62     1381.92     84.98 o 
   4  -3   5      772.35      736.63     48.25 o 
   5  -3   5       70.64       81.21     19.66 o 
   6  -3   5      218.08      238.26     34.55 o 
   7  -3   5      194.29      183.66     28.19 o 
   8  -3   5      182.66      179.89     30.97 o 
   9  -3   5        7.44       28.39     31.57 o 
 -12  -2   5       17.96        4.39     21.46 o 
 -11  -2   5       57.30       60.37     19.37 o 
 -10  -2   5       58.71       51.52     16.69 o 
  -9  -2   5      360.99      309.42     26.60 o 
  -8  -2   5     1383.93     1318.98     83.59 o 
  -7  -2   5     2185.45     2080.82    123.70 o 
  -6  -2   5     1349.44     1301.11     94.51 o 
  -5  -2   5     1156.90     1166.49     77.83 o 
  -4  -2   5      487.96      486.78     17.30 o 
  -3  -2   5     1142.82     1169.67     40.54 o 
  -2  -2   5      776.37      803.54     51.03 o 
   0  -2   5      605.59      670.51     45.67 o 
   1  -2   5     1292.63     1250.08     83.79 o 
   2  -2   5      475.19      478.11     36.14 o 
   3  -2   5        5.57        3.18     13.10 o 
   4  -2   5      121.51      100.86     17.08 o 
   5  -2   5      591.57      630.40     44.48 o 
   6  -2   5      262.53      290.88     37.13 o 
   7  -2   5       58.53       61.95     24.22 o 
   8  -2   5      204.34      285.91     45.07 o 
   9  -2   5       44.60       46.46     31.57 o 
 -12  -1   5      123.22      100.07     33.75 o 
 -11  -1   5       36.29       31.44     18.55 o 
 -10  -1   5      800.70      776.63     43.30 o 
  -9  -1   5      219.77      211.85     32.56 o 
  -8  -1   5      257.31      242.83     31.17 o 
  -7  -1   5      358.17      334.16     32.17 o 
  -6  -1   5     1225.02     1245.12     80.41 o 
  -5  -1   5     2058.59     2190.82    133.82 o 
  -4  -1   5      333.91      307.95     25.81 o 
  -3  -1   5      119.68      122.42     11.96 o 
  -2  -1   5      482.28      465.75     22.15 o 
  -1  -1   5     2168.36     2220.03     99.40 o 
   0  -1   5     1039.49      953.76     37.75 o 
   1  -1   5      614.86      521.79     34.75 o 
   2  -1   5     3969.02     4177.13    248.39 o 
   3  -1   5      462.59      441.78     32.96 o 
   4  -1   5     1019.36     1019.36     68.10 o 
   5  -1   5      766.88      801.75     58.77 o 
   6  -1   5      248.13      289.89     34.35 o 
   7  -1   5       93.28       84.38     23.83 o 
   8  -1   5      164.04      166.98     29.19 o 
   9  -1   5       14.28       50.03     29.58 o 
 -12   0   5      135.74      162.42     35.94 o 
 -11   0   5       98.23      115.76     30.78 o 
 -10   0   5      360.55      350.51     30.04 o 
  -9   0   5       57.13       51.82     18.07 o 
  -8   0   5        0.25        0.60     14.89 o 
  -7   0   5      114.93      127.07     17.27 o 
  -6   0   5      277.29      276.79     17.87 o 
  -5   0   5      650.22      642.59     30.50 o 
  -4   0   5      351.03      331.84     18.41 o 
  -3   0   5     9773.06    10781.29    450.04 o 
  -2   0   5     3658.38     3596.41    151.07 o 
   0   0   5      378.53      327.61     16.64 o 
   1   0   5       55.10       46.05      7.84 o 
   2   0   5      351.33      349.52     18.86 o 
   3   0   5        3.50        3.97     10.92 o 
   4   0   5       64.88       59.37     14.49 o 
   5   0   5      511.19      574.21     43.68 o 
   6   0   5        1.01       22.04     18.66 o 
   7   0   5       55.04       69.69     23.43 o 
   8   0   5       71.14       90.74     27.20 o 
   9   0   5      270.99      346.67     51.03 o 
 -12   1   5      105.99       78.82     34.35 o 
 -11   1   5       33.49       -2.38     29.19 o 
 -10   1   5      807.95      811.88     63.93 o 
  -9   1   5      231.27      214.83     30.38 o 
  -8   1   5      299.53      271.42     29.39 o 
  -7   1   5      391.08      380.42     31.17 o 
  -6   1   5     1222.06     1290.45     56.01 o 
  -5   1   5     2020.73     2203.86     93.78 o 
  -4   1   5      276.32      261.58     15.96 o 
  -3   1   5       89.59       97.43      8.55 o 
  -2   1   5      457.52      440.60     17.67 o 
  -1   1   5     2419.93     2481.76     99.19 o 
   0   1   5      761.46      755.72     37.20 o 
   1   1   5      544.46      487.25     33.75 o 
   2   1   5     4123.19     4172.76    247.99 o 
   3   1   5      422.19      407.23     31.57 o 
   4   1   5     1094.42     1114.07     67.90 o 
   5   1   5      888.59      926.64     58.97 o 
   6   1   5      216.71      259.90     33.95 o 
   7   1   5       89.42      120.52     23.43 o 
   8   1   5      145.41      156.26     28.39 o 
   9   1   5       22.94       49.04     29.78 o 
 -12   2   5       18.74        1.59     32.76 o 
 -11   2   5       34.49       14.30     30.38 o 
 -10   2   5       53.13       21.05     27.60 o 
  -8   2   5     1217.00     1247.30     81.80 o 
  -7   2   5     1935.52     1965.18     85.99 o 
  -6   2   5     1628.85     1621.49     65.84 o 
  -5   2   5     1208.50     1255.11     53.63 o 
  -4   2   5      418.21      442.21     18.37 o 
  -3   2   5     1207.55     1274.30     43.06 o 
  -2   2   5      760.19      772.68     28.16 o 
  -1   2   5      792.53      799.54     35.73 o 
   0   2   5      681.01      713.40     44.08 o 
   1   2   5     1515.44     1479.21     82.99 o 
   2   2   5      525.48      540.06     34.35 o 
   3   2   5        3.97        3.18     10.52 o 
   4   2   5      152.55      130.45     16.28 o 
   5   2   5      490.86      525.96     43.28 o 
   6   2   5      330.61      360.37     34.55 o 
   7   2   5       90.22       96.30     22.24 o 
   8   2   5      192.67      235.68     41.10 o 
   9   2   5       39.85       33.95     27.60 o 
 -12   3   5      154.70      144.15     36.93 o 
 -11   3   5       40.44        1.19     30.58 o 
 -10   3   5       51.46       19.86     29.39 o 
  -7   3   5      325.05      324.39     19.16 o 
  -6   3   5      720.50      758.25     35.09 o 
  -5   3   5     1141.36     1138.70     40.73 o 
  -4   3   5      110.45      115.09     10.68 o 
  -3   3   5      284.25      312.77     14.01 o 
  -2   3   5     2190.19     2168.08     95.89 o 
  -1   3   5     2060.87     1951.61     76.66 o 
   0   3   5     3721.39     3588.69    159.35 o 
   1   3   5     1006.11      906.78     57.38 o 
   2   3   5      102.87      115.95     16.28 o 
   3   3   5     1364.57     1341.22     83.39 o 
   4   3   5      666.32      616.30     46.26 o 
   5   3   5       93.95      115.95     17.47 o 
   6   3   5      196.89      222.38     31.17 o 
   7   3   5      222.10      257.32     34.75 o 
   8   3   5      194.84      197.96     28.39 o 
   9   3   5        7.84       28.19     27.20 o 
 -12   4   5       77.88       68.70     36.14 o 
 -11   4   5      261.11      250.57     38.32 o 
 -10   4   5       88.36       48.25     30.78 o 
  -7   4   5      634.77      600.82     41.30 o 
  -6   4   5      100.38      108.40      9.66 o 
  -5   4   5      320.46      316.71     17.57 o 
  -4   4   5     4018.39     3826.68    165.74 o 
  -3   4   5     1872.65     1810.94     83.82 o 
  -2   4   5      853.83      798.22     40.80 o 
  -1   4   5     1804.17     1729.34     74.34 o 
   0   4   5       36.87       26.56      6.49 o 
   1   4   5       64.01       -4.17     13.10 o 
   2   4   5      196.21      194.58     19.26 o 
   3   4   5       97.73       93.32     13.70 o 
   4   4   5       81.51       97.69     14.89 o 
   5   4   5      160.30      161.42     26.21 o 
   6   4   5      191.41      207.29     29.58 o 
   7   4   5       16.14       22.63     21.05 o 
   8   4   5      176.35      181.28     27.60 o 
 -11   5   5       94.14       55.59     32.56 o 
 -10   5   5       50.17       25.22     31.37 o 
  -8   5   5      251.02      222.97     24.02 o 
  -7   5   5       77.97       67.51     11.52 o 
  -5   5   5     1236.52     1258.22     75.65 o 
  -4   5   5      587.75      556.08     25.55 o 
  -3   5   5     1077.94     1122.55     47.74 o 
  -2   5   5       21.20       38.19      6.95 o 
  -1   5   5      486.24      505.43     24.08 o 
   0   5   5      420.21      400.06     20.85 o 
   1   5   5     1048.46      992.41     44.21 o 
   2   5   5      973.82      933.79     64.53 o 
   3   5   5     1934.51     1903.71    108.01 o 
   4   5   5     1444.30     1337.84     82.80 o 
   5   5   5      159.13      163.01     27.00 o 
   6   5   5      115.99      138.79     20.85 o 
   7   5   5      113.48      104.84     23.43 o 
   8   5   5        9.91       18.66     24.22 o 
 -11   6   5      144.53       73.86     34.35 o 
 -10   6   5      174.55      112.78     34.35 o 
  -8   6   5      547.52      494.19     35.74 o 
  -5   6   5      815.73      842.26     57.78 o 
  -4   6   5     1449.31     1523.68     86.57 o 
  -3   6   5     1056.48     1074.76     72.07 o 
  -2   6   5      244.45      254.94     23.83 o 
  -1   6   5     1201.25     1222.48     68.50 o 
   0   6   5     1172.37     1121.62     67.11 o 
   1   6   5      125.25      127.41     12.39 o 
   2   6   5      445.14      410.39     52.72 o 
   3   6   5       40.82       36.53     12.31 o 
   4   6   5      250.12      214.04     25.61 o 
   5   6   5        5.86       -1.79     15.88 o 
 -11   7   5        2.24      -25.22     32.76 o 
 -10   7   5      117.59       55.00     31.77 o 
  -5   7   5      479.73      482.08     34.75 o 
  -4   7   5        4.58       16.08     10.92 o 
  -3   7   5      213.20      215.43     19.86 o 
  -2   7   5      574.93      531.72     35.14 o 
  -1   7   5     1915.55     2061.16    126.08 o 
   1   7   5       55.25       70.09     14.10 o 
   2   7   5      217.75      224.56     26.80 o 
  -5   8   5      322.32      344.88     28.79 o 
  -4   8   5      201.41      232.90     24.42 o 
  -3   8   5      301.20      329.99     27.00 o 
  -2   8   5      373.66      381.81     27.60 o 
  -1   8   5       10.57       37.53     11.91 o 
   0   8   5      345.29      376.06     29.39 o 
   1   8   5       38.12       61.55     14.10 o 
  -4   9   5      168.41      187.83     24.42 o 
  -3   9   5       42.28       53.21     13.30 o 
  -2   9   5       92.07      122.11     20.65 o 
  -1   9   5      102.48      142.76     21.05 o 
   0   9   5        2.23       28.19     14.10 o 
   1   9   5      200.42      212.65     26.01 o 
   2   9   5      561.58      566.07     42.09 o 
   3   9   5      354.09      302.00     37.92 o 
  -4  10   5      226.69      231.11     28.39 o 
  -3  10   5      322.89      361.96     31.77 o 
  -2  10   5      328.68      420.13     33.56 o 
  -1  10   5      275.22      290.28     28.39 o 
   0  10   5        8.91       19.66     15.29 o 
   1  10   5      219.43      260.10     28.59 o 
   2  10   5        3.69        5.96     16.88 o 
   3  10   5       48.04        8.14     20.25 o 
  -4  11   5       47.68       47.45     15.69 o 
  -3  11   5       11.50        7.94     14.69 o 
  -2  11   5      276.93      271.82     27.40 o 
  -1  11   5      146.45      173.34     25.22 o 
   0  11   5      339.43      402.07     35.94 o 
   1  11   5      232.31      283.53     30.97 o 
   2  11   5       50.20       50.03     18.47 o 
   3  11   5       20.07        0.00     20.05 o 
  -3  12   5       31.85       28.59     16.28 o 
  -2  12   5       22.75       15.49     15.88 o 
  -1  12   5      130.11      120.52     18.27 o 
   0  12   5       83.46      106.23     19.86 o 
   2  12   5      101.45      130.25     21.64 o 
   3  12   5       26.75       16.68     20.65 o 
  -3  13   5       55.16       51.23     18.27 o 
  -2  13   5       54.33       54.20     18.47 o 
   0  13   5       80.99      101.66     21.05 o 
   2  13   5       25.25       45.27     21.25 o 
   3  13   5      155.86      162.42     25.02 o 
  -2  14   5       59.80       73.27     20.25 o 
  -1  14   5       46.95       37.53     19.06 o 
  -3 -14   6       24.71       18.84     20.68 o 
  -2 -14   6       73.10       79.54     22.96 o 
  -1 -14   6       63.96       62.49     22.93 o 
   0 -14   6       60.48       40.25     23.80 o 
  -6 -13   6       48.69       36.20     15.50 o 
  -5 -13   6       74.13       76.98     23.03 o 
  -4 -13   6       49.31       43.21     18.29 o 
  -3 -13   6       22.06       21.44     18.54 o 
  -2 -13   6      103.29       93.87     20.53 o 
  -1 -13   6       65.74       59.35     21.13 o 
   0 -13   6       12.15       -2.02     21.47 o 
   1 -13   6        3.34       -7.21     22.66 o 
   2 -13   6       46.01       52.58     23.94 o 
  -7 -12   6       31.77       23.72     14.29 o 
  -6 -12   6       41.80       41.28     14.10 o 
  -5 -12   6       64.18       57.73     14.57 o 
  -4 -12   6       24.40       21.36     14.41 o 
  -3 -12   6        4.06       -7.39     16.86 o 
  -2 -12   6       51.83       27.44     17.92 o 
  -1 -12   6       68.41       88.55     19.60 o 
   0 -12   6       76.97       92.17     20.66 o 
   1 -12   6       37.60       42.43     20.37 o 
   2 -12   6      157.38      148.99     21.70 o 
   3 -12   6       92.57       70.03     21.60 o 
  -8 -11   6       81.49       49.02     21.70 o 
  -7 -11   6       66.53       72.49     13.39 o 
  -6 -11   6      245.67      249.76     18.07 o 
  -5 -11   6      338.93      358.21     25.55 o 
  -4 -11   6        8.71       14.34     13.14 o 
  -3 -11   6       48.33       72.82     14.01 o 
  -2 -11   6       13.34       11.69     14.34 o 
  -1 -11   6        5.39       19.59     17.26 o 
   0 -11   6       10.76       31.81     17.49 o 
   1 -11   6       39.79       39.82     18.21 o 
   2 -11   6       52.23       29.33     21.15 o 
   3 -11   6        6.65      -19.04     19.04 o 
   4 -11   6       18.23       -4.30     20.26 o 
  -9 -10   6        9.64      -19.26     40.70 o 
  -8 -10   6       14.95       18.58     18.88 o 
  -7 -10   6       24.23       28.55     11.83 o 
  -6 -10   6      124.41      107.41     12.55 o 
  -5 -10   6       61.05       54.70     11.87 o 
  -4 -10   6      158.44      152.98     14.81 o 
  -3 -10   6      646.58      675.54     46.78 o 
  -2 -10   6      208.83      247.59     20.16 o 
  -1 -10   6      413.82      421.37     22.46 o 
   0 -10   6        8.04       -7.68     16.18 o 
   1 -10   6       73.52       57.39     14.41 o 
   2 -10   6      113.40       84.85     17.15 o 
   3 -10   6       29.32       12.76     17.60 o 
   4 -10   6      149.06      102.56     19.86 o 
   5 -10   6       44.66       11.92     22.54 o 
  -9  -9   6      127.39      146.53     41.10 o 
  -8  -9   6       43.77       48.79     17.80 o 
  -7  -9   6       57.70       52.94     11.01 o 
  -6  -9   6       31.45       29.16     11.93 o 
  -5  -9   6       28.40       24.22     12.26 o 
  -4  -9   6      109.97      106.96     11.71 o 
  -3  -9   6      351.61      353.93     22.67 o 
  -2  -9   6       86.30      100.85     12.24 o 
  -1  -9   6       55.39       58.22     12.39 o 
   0  -9   6      111.40      106.00     16.85 o 
   1  -9   6       23.50       -8.62     15.23 o 
   2  -9   6      106.51       84.04     15.60 o 
   3  -9   6       24.13       10.77     16.95 o 
   4  -9   6      106.79       92.75     15.24 o 
   5  -9   6      122.59       92.59     16.38 o 
   6  -9   6        7.31        2.38     17.22 o 
 -10  -8   6       64.72       28.00     39.71 o 
  -9  -8   6       27.07       15.88     35.94 o 
  -8  -8   6      158.82      187.27     22.24 o 
  -7  -8   6      277.40      269.83     15.04 o 
  -6  -8   6      109.94      135.26     13.02 o 
  -5  -8   6       67.81       89.56     10.24 o 
  -4  -8   6      170.77      192.55     13.20 o 
  -3  -8   6      276.24      313.20     17.09 o 
  -2  -8   6      223.35      207.31     14.68 o 
  -1  -8   6       25.38       18.42     12.88 o 
   0  -8   6      905.95      871.68     46.46 o 
   1  -8   6      802.00      733.95     30.29 o 
   2  -8   6       12.37        4.68     11.77 o 
   3  -8   6      337.46      293.38     19.25 o 
   4  -8   6      183.39      146.33     14.82 o 
   5  -8   6       16.94        1.79     14.85 o 
   6  -8   6       25.74       -1.39     16.37 o 
 -10  -7   6        5.28      -23.03     35.94 o 
  -9  -7   6       32.43       11.52     32.56 o 
  -8  -7   6       66.99       58.21     14.99 o 
  -7  -7   6      671.22      675.26     34.45 o 
  -6  -7   6      526.00      575.29     20.80 o 
  -5  -7   6      562.65      568.21     20.53 o 
  -4  -7   6      814.30      872.77     28.30 o 
  -3  -7   6       28.64       13.34      8.39 o 
  -2  -7   6      112.25       96.30      9.71 o 
  -1  -7   6       20.89        8.64     12.84 o 
   0  -7   6      196.45      178.56     14.07 o 
   1  -7   6      100.29      100.88     11.10 o 
   2  -7   6       33.66       15.21     10.98 o 
   3  -7   6        7.88      -11.95     11.95 o 
   4  -7   6       53.54       14.40     13.38 o 
   5  -7   6      355.20      259.44     19.14 o 
   6  -7   6       37.26        6.49     16.77 o 
   7  -7   6       74.77       64.24     19.06 o 
 -11  -6   6      130.38      112.78     38.92 o 
 -10  -6   6       27.09       13.90     32.76 o 
  -9  -6   6       14.61       12.11     29.78 o 
  -8  -6   6      105.42      105.58     14.79 o 
  -7  -6   6      289.70      336.64     37.23 o 
  -6  -6   6       10.07       11.47     12.13 o 
  -5  -6   6      198.52      184.28     11.22 o 
  -4  -6   6      580.85      570.60     20.05 o 
  -3  -6   6      252.15      245.13     12.78 o 
  -2  -6   6      712.05      675.97     22.41 o 
  -1  -6   6      835.80      821.66     27.61 o 
   0  -6   6     1541.85     1526.85     44.38 o 
   1  -6   6      514.15      482.73     19.66 o 
   2  -6   6      212.12      205.38     21.77 o 
   3  -6   6      197.04      196.38     18.11 o 
   4  -6   6       39.19       22.38     16.49 o 
   5  -6   6       87.53       76.94     19.23 o 
   6  -6   6      110.10       87.03     21.76 o 
   7  -6   6        3.96       -1.45     24.14 o 
 -11  -5   6      131.98      130.55     23.59 o 
 -10  -5   6      306.46      326.31     29.92 o 
  -9  -5   6      854.94      860.03     91.93 o 
  -8  -5   6      299.61      278.37     43.68 o 
  -7  -5   6      216.69      212.85     28.00 o 
  -6  -5   6       24.19       27.18     15.69 o 
  -5  -5   6       36.80       59.06      9.94 o 
  -4  -5   6      402.72      412.83     15.26 o 
  -3  -5   6      388.39      358.68     14.32 o 
  -2  -5   6     1299.69     1264.59     37.01 o 
  -1  -5   6      246.55      243.55     13.01 o 
   0  -5   6      259.40      241.54     20.04 o 
   1  -5   6       35.15       17.48     13.30 o 
   2  -5   6       71.78       50.58     19.86 o 
   3  -5   6      185.16      144.74     23.43 o 
   4  -5   6      333.58      324.23     40.31 o 
   5  -5   6      147.57      125.68     26.61 o 
   6  -5   6       25.45       21.44     27.40 o 
   7  -5   6        3.55        2.18     31.77 o 
 -11  -4   6      107.70       94.46     22.20 o 
 -10  -4   6       42.28       24.60     18.96 o 
  -9  -4   6      148.39      167.65     19.26 o 
  -8  -4   6       86.85       83.19     24.62 o 
  -7  -4   6      523.17      457.66     46.46 o 
  -6  -4   6       60.67       90.15     19.66 o 
  -5  -4   6     1178.34     1245.61     35.56 o 
  -4  -4   6     2205.86     2239.86     64.38 o 
  -3  -4   6     1128.96     1118.73     49.35 o 
  -2  -4   6      472.51      462.02     16.06 o 
  -1  -4   6      741.78      722.78     31.53 o 
   0  -4   6      612.32      581.84     29.04 o 
   1  -4   6        8.39       -9.13     16.68 o 
   2  -4   6     1240.75     1206.60     77.24 o 
   3  -4   6      164.32      144.55     21.84 o 
   4  -4   6      303.20      321.06     37.72 o 
   5  -4   6      193.39      175.92     28.00 o 
   6  -4   6      149.04      142.56     29.19 o 
   7  -4   6       66.41       67.31     31.17 o 
   8  -4   6      102.84       79.22     36.14 o 
 -12  -3   6       49.97       25.80     24.27 o 
 -11  -3   6       50.91       46.57     20.85 o 
 -10  -3   6       56.40       69.63     18.47 o 
  -9  -3   6      256.93      256.53     40.90 o 
  -8  -3   6      358.64      252.95     37.53 o 
  -6  -3   6      939.74      911.55     59.17 o 
  -5  -3   6     2575.57     2713.40    155.86 o 
  -4  -3   6      308.30      340.23     15.00 o 
  -3  -3   6      653.70      643.13     30.74 o 
  -2  -3   6      899.25      903.10     38.64 o 
  -1  -3   6      246.77      199.94     28.59 o 
   0  -3   6      267.22      283.73     28.79 o 
   1  -3   6      404.99      400.08     36.14 o 
   2  -3   6      404.50      419.54     34.35 o 
   3  -3   6      265.70      249.58     32.96 o 
   4  -3   6      116.59      105.43     22.24 o 
   5  -3   6      159.65      142.76     25.81 o 
   6  -3   6      194.96      247.00     42.09 o 
   7  -3   6      286.14      373.28     49.44 o 
   8  -3   6      149.70      172.74     36.14 o 
 -12  -2   6      153.81      144.04     25.34 o 
 -11  -2   6      211.79      221.24     24.14 o 
 -10  -2   6      205.74      178.84     20.33 o 
  -9  -2   6      136.23      130.45     24.62 o 
  -8  -2   6      412.37      417.16     40.70 o 
  -7  -2   6      989.82      980.45     69.29 o 
  -5  -2   6      183.07      155.93     16.97 o 
  -4  -2   6       96.29      108.86      6.78 o 
  -3  -2   6      924.11      924.08     38.69 o 
  -2  -2   6      629.88      671.10     50.63 o 
  -1  -2   6     2155.12     2280.36    131.84 o 
   0  -2   6     2835.24     2867.08    172.14 o 
   1  -2   6     1274.08     1203.02     84.78 o 
   2  -2   6     1271.79     1235.78     74.85 o 
   3  -2   6      242.78      220.00     29.58 o 
   4  -2   6      104.17       86.97     20.45 o 
   5  -2   6        9.34        9.93     20.65 o 
   6  -2   6       93.52       84.98     25.81 o 
   7  -2   6      130.21      133.43     29.78 o 
   8  -2   6       97.03      103.45     32.17 o 
 -12  -1   6       30.92       51.62     34.35 o 
 -11  -1   6      250.49      265.22     24.74 o 
 -10  -1   6      484.07      471.36     47.65 o 
  -9  -1   6      542.46      476.13     45.47 o 
  -8  -1   6      108.71       91.53     20.05 o 
  -7  -1   6      625.00      604.79     51.23 o 
  -6  -1   6      816.17      830.54     59.76 o 
  -5  -1   6     2166.33     2147.51     89.14 o 
  -4  -1   6     1189.78     1212.79     56.00 o 
  -3  -1   6       63.60       49.32      8.12 o 
  -2  -1   6      645.67      664.64     32.11 o 
  -1  -1   6     1437.41     1386.74     62.54 o 
   0  -1   6      350.29      347.86     28.99 o 
   1  -1   6       61.37       63.14     14.49 o 
   2  -1   6     1617.10     1645.20    100.67 o 
   3  -1   6       11.08        0.20     15.88 o 
   4  -1   6      131.39      106.62     19.66 o 
   5  -1   6      259.28      286.31     35.74 o 
   6  -1   6      380.11      383.40     42.09 o 
   7  -1   6      105.82      110.99     27.20 o 
   8  -1   6       28.42       55.20     30.18 o 
 -12   0   6       56.16       42.69     35.14 o 
 -11   0   6       73.86       73.86     30.58 o 
 -10   0   6      111.77       70.88     22.24 o 
  -9   0   6      149.05      154.27     23.23 o 
  -8   0   6      251.31      235.68     31.17 o 
  -7   0   6      287.49      265.07     30.58 o 
  -6   0   6      447.19      479.19     25.89 o 
  -5   0   6     1766.08     1824.04     78.69 o 
  -4   0   6     2021.49     2189.72     93.64 o 
  -3   0   6     5601.19     5691.13    238.60 o 
  -1   0   6        5.35        4.59      4.08 o 
   0   0   6      107.80      128.35     10.95 o 
   1   0   6      725.75      819.99     36.98 o 
   2   0   6       80.39       56.19     14.30 o 
   3   0   6      709.40      774.55     53.01 o 
   4   0   6     1251.14     1279.66     81.80 o 
   5   0   6      304.62      368.11     37.53 o 
   6   0   6      302.68      356.40     40.70 o 
   7   0   6        6.53       10.13     25.61 o 
   8   0   6       32.75       38.12     28.99 o 
 -12   1   6       19.52       21.25     35.54 o 
 -11   1   6      233.01      253.95     38.12 o 
  -9   1   6      605.41      547.60     44.28 o 
  -8   1   6       83.36       77.63     18.47 o 
  -7   1   6      784.17      788.05     50.23 o 
  -6   1   6      833.82      892.21     40.55 o 
  -5   1   6     1885.03     1998.20     88.80 o 
  -4   1   6     1311.19     1322.03     55.66 o 
  -3   1   6       55.15       57.15      7.72 o 
  -2   1   6      665.79      698.53     31.54 o 
  -1   1   6     1579.55     1506.05     62.33 o 
   0   1   6      341.70      326.27     17.84 o 
   1   1   6       79.83       92.72     13.50 o 
   2   1   6     1590.77     1628.52    100.27 o 
   3   1   6       37.51       34.35     14.89 o 
   4   1   6       73.85       73.46     17.67 o 
   5   1   6      296.43      316.89     34.95 o 
   6   1   6      336.65      372.09     41.30 o 
   7   1   6       80.77       84.19     26.21 o 
   8   1   6       34.27       61.15     28.39 o 
 -12   2   6      172.44      221.58     40.50 o 
 -11   2   6      233.85      241.24     37.92 o 
  -8   2   6      384.78      400.68     36.33 o 
  -7   2   6      999.72     1027.18     46.39 o 
  -6   2   6      360.45      351.54     21.11 o 
  -5   2   6      221.93      200.51     15.01 o 
  -4   2   6      126.63      122.52     16.18 o 
  -3   2   6      942.70      952.88     34.15 o 
  -2   2   6      719.76      766.60     27.69 o 
  -1   2   6     1931.83     2115.48     91.96 o 
   0   2   6     2813.23     2860.53    171.35 o 
   1   2   6     1634.23     1521.50     83.99 o 
   2   2   6     1092.07     1119.63     73.66 o 
   3   2   6      285.28      269.63     26.41 o 
   4   2   6      121.64      113.37     17.87 o 
   5   2   6        5.90       -1.19     17.87 o 
   6   2   6      100.15      115.16     22.63 o 
   7   2   6      112.01      114.96     26.41 o 
   8   2   6      129.07      140.97     29.98 o 
 -12   3   6       52.32       60.76     37.72 o 
 -11   3   6       31.90        9.13     34.35 o 
  -7   3   6      436.28      414.42     23.51 o 
  -6   3   6      736.80      768.08     37.68 o 
  -5   3   6     2434.87     2465.96    108.03 o 
  -3   3   6      726.57      758.25     26.69 o 
  -2   3   6      911.84      950.44     33.69 o 
  -1   3   6      322.79      300.00     28.39 o 
   0   3   6      270.11      295.25     24.62 o 
   1   3   6      455.09      479.90     32.56 o 
   2   3   6      328.82      335.55     29.98 o 
   3   3   6      363.70      378.44     29.39 o 
   4   3   6      118.54      134.42     18.86 o 
   5   3   6      202.95      212.85     30.38 o 
   6   3   6      166.76      221.98     35.54 o 
   7   3   6      258.98      289.49     43.28 o 
   8   3   6      170.09      192.00     31.57 o 
 -11   4   6      122.34       58.97     36.73 o 
  -8   4   6      122.20      111.39     15.09 o 
  -7   4   6      601.47      536.68     36.73 o 
  -5   4   6     1153.99     1158.62     53.07 o 
  -4   4   6     2243.36     2290.73     78.79 o 
  -3   4   6     1028.51     1029.85     38.40 o 
  -2   4   6      408.95      431.37     22.67 o 
  -1   4   6      670.29      685.63     32.64 o 
   0   4   6      758.77      667.86     42.69 o 
   1   4   6       11.39        6.55     11.12 o 
   2   4   6     1227.67     1186.74     74.66 o 
   3   4   6      128.53      137.60     23.03 o 
   4   4   6      308.30      331.98     32.36 o 
   5   4   6      208.68      240.64     31.17 o 
   6   4   6      103.68      104.44     22.83 o 
   7   4   6       82.24       83.39     25.02 o 
   8   4   6      125.06      109.20     28.59 o 
 -11   5   6      120.94       89.94     38.52 o 
  -8   5   6      298.01      278.57     27.00 o 
  -7   5   6      179.43      165.99     22.44 o 
  -6   5   6       57.76       37.92     10.72 o 
  -4   5   6      355.48      404.25     30.78 o 
  -3   5   6      407.35      377.73     20.15 o 
  -2   5   6     1235.43     1219.60     54.54 o 
  -1   5   6      209.24      247.05     16.41 o 
   0   5   6      301.93      301.78     17.83 o 
   1   5   6       56.85       52.42     12.11 o 
   2   5   6       47.55       43.68     12.91 o 
   3   5   6      205.20      175.52     24.02 o 
   4   5   6      402.31      412.19     34.55 o 
   5   5   6      108.76      119.33     20.85 o 
   6   5   6       38.13       40.11     21.64 o 
   7   5   6        2.09       -0.40     24.02 o 
 -11   6   6      132.22      103.25     38.32 o 
  -8   6   6      170.41      128.46     20.85 o 
  -7   6   6      313.99      302.99     27.80 o 
  -4   6   6      622.70      590.89     39.71 o 
  -3   6   6      221.10      228.93     23.63 o 
  -2   6   6      638.81      638.54     44.67 o 
  -1   6   6     1036.73      989.38     55.99 o 
   0   6   6     1422.84     1380.53     91.73 o 
   1   6   6      466.89      459.85     38.32 o 
  -4   7   6      822.59      873.83     56.98 o 
  -3   7   6       14.89       16.48     12.31 o 
  -2   7   6       80.94       83.59     14.69 o 
  -1   7   6       35.25       47.65     13.30 o 
   1   7   6      105.28      110.00     17.47 o 
  -9   8   6       49.24       11.12     13.30 o 
  -3   8   6      280.69      328.01     28.99 o 
  -2   8   6      209.71      240.45     25.81 o 
  -1   8   6       32.23       43.68     14.49 o 
   0   8   6      857.04      859.33     57.78 o 
   1   8   6      751.87      782.69     52.62 o 
   2   8   6       30.05      -14.89     19.26 o 
  -3   9   6      297.34      310.53     30.97 o 
  -2   9   6       76.02      108.21     16.88 o 
  -1   9   6       76.37       99.87     16.88 o 
   0   9   6      117.69      164.20     25.61 o 
   1   9   6       26.53       21.84     17.08 o 
   2   9   6      116.86      108.01     20.65 o 
  -3  10   6      652.63      651.65     48.84 o 
  -2  10   6      261.43      304.18     30.58 o 
  -1  10   6      369.46      400.08     36.73 o 
   0  10   6        3.81       28.39     17.08 o 
   1  10   6       85.41       88.55     19.26 o 
   2  10   6      114.25      104.04     21.44 o 
  -2  11   6       12.29       20.25     17.27 o 
  -1  11   6        6.01       28.00     18.47 o 
   0  11   6        8.43       30.18     18.27 o 
   1  11   6       36.49       58.97     19.86 o 
  -1  12   6       88.83       93.52     21.44 o 
   0  12   6       78.42       86.57     21.25 o 
   1  12   6       47.25       69.10     22.04 o 
  -4 -13   7       44.56       31.43     25.02 o 
  -3 -13   7       63.53       52.32     19.91 o 
  -2 -13   7       14.32       27.19     20.66 o 
  -1 -13   7      122.78      107.53     22.99 o 
   0 -13   7        5.03       19.62     23.18 o 
  -6 -12   7       49.69       49.96     22.45 o 
  -5 -12   7        8.07        3.45     14.64 o 
  -4 -12   7       19.16       21.77     15.66 o 
  -3 -12   7        7.91        7.45     17.52 o 
  -2 -12   7       39.65       37.02     17.49 o 
  -1 -12   7       28.50       11.70     20.36 o 
   0 -12   7       31.20       14.39     20.78 o 
   1 -12   7       11.28       19.53     20.78 o 
   2 -12   7       42.10       36.19     21.81 o 
  -7 -11   7       83.74       89.67     18.41 o 
  -6 -11   7       67.21       81.95     15.60 o 
  -5 -11   7       72.49       79.10     14.02 o 
  -4 -11   7        9.96        7.18     13.98 o 
  -3 -11   7       41.18       37.20     15.25 o 
  -2 -11   7      176.50      200.28     17.99 o 
  -1 -11   7       37.63       30.89     19.58 o 
   0 -11   7      182.49      157.48     20.14 o 
   1 -11   7       55.39       54.66     19.25 o 
   2 -11   7       29.70       28.73     19.88 o 
   3 -11   7       55.60       28.48     20.45 o 
  -8 -10   7       47.36       49.43     20.67 o 
  -7 -10   7      159.64      186.30     14.48 o 
  -6 -10   7       11.12        5.98     12.15 o 
  -5 -10   7       29.86       29.65     12.42 o 
  -4 -10   7      156.18      148.36     14.27 o 
  -3 -10   7      153.42      184.12     15.61 o 
  -2 -10   7       19.75       28.24     14.68 o 
  -1 -10   7       46.97       35.16     17.83 o 
   0 -10   7       21.14       -3.93     14.59 o 
   1 -10   7       14.10      -15.09     21.34 o 
   2 -10   7       95.55       48.56     18.04 o 
   3 -10   7       25.84        2.14     20.74 o 
   4 -10   7       34.49       -3.15     17.21 o 
  -9  -9   7        6.13      -42.49     42.49 o 
  -8  -9   7       77.37       68.34     26.31 o 
  -7  -9   7       43.57       41.49     17.22 o 
  -6  -9   7        3.42        0.32     11.26 o 
  -5  -9   7       63.69       69.64     12.06 o 
  -4  -9   7      368.35      364.61     20.13 o 
  -3  -9   7      176.71      204.98     15.56 o 
  -2  -9   7      348.68      384.58     20.92 o 
  -1  -9   7      383.76      413.22     21.86 o 
   0  -9   7       71.07       55.21     17.92 o 
   1  -9   7       40.09       12.62     18.04 o 
   2  -9   7       54.24       24.50     16.73 o 
   3  -9   7       23.41       -7.71     14.80 o 
   4  -9   7       46.57       30.22     16.27 o 
   5  -9   7        4.16      -15.44     17.51 o 
 -10  -8   7        7.12      -34.55     43.68 o 
  -9  -8   7      149.13      127.47     42.29 o 
  -8  -8   7      222.94      219.34     23.62 o 
  -7  -8   7      240.75      274.70     25.12 o 
  -6  -8   7       71.66       70.14     16.86 o 
  -5  -8   7      102.31      130.15     13.59 o 
  -4  -8   7       96.96      102.31     11.60 o 
  -3  -8   7       56.58       82.28     11.38 o 
  -2  -8   7      113.42       97.39     13.41 o 
  -1  -8   7       38.70       15.57     14.77 o 
   0  -8   7      155.76      144.30     16.44 o 
   1  -8   7      143.86      130.03     13.52 o 
   2  -8   7       21.07        5.48     14.72 o 
   3  -8   7      105.04       65.41     14.25 o 
   4  -8   7      141.99      122.12     16.18 o 
   5  -8   7       40.96       18.31     16.64 o 
 -10  -7   7       34.90        5.16     40.11 o 
  -9  -7   7      103.96       48.25     37.72 o 
  -8  -7   7      137.10      104.24     35.54 o 
  -7  -7   7      298.70      371.69     37.53 o 
  -6  -7   7      562.68      564.84     35.51 o 
  -5  -7   7      399.01      467.75     25.59 o 
  -4  -7   7      456.24      502.30     20.11 o 
  -3  -7   7      141.99      146.93     11.22 o 
  -2  -7   7      193.22      178.49     15.91 o 
  -1  -7   7      256.11      220.91     14.70 o 
   0  -7   7       76.20       67.67     12.55 o 
   1  -7   7      333.83      283.30     17.98 o 
   2  -7   7      753.53      762.09     39.59 o 
   3  -7   7       72.89       59.65     14.10 o 
   4  -7   7      146.60      111.34     16.00 o 
   5  -7   7       43.51       18.78     17.02 o 
   6  -7   7        9.25      -18.84     18.84 o 
 -11  -6   7      125.80      123.90     42.29 o 
 -10  -6   7       98.08       65.72     38.32 o 
  -9  -6   7       85.49       38.32     33.95 o 
  -8  -6   7        6.98      -30.58     30.58 o 
  -7  -6   7      548.29      573.04     67.01 o 
  -6  -6   7      221.17      244.68     20.08 o 
  -5  -6   7      421.52      427.91     17.29 o 
  -4  -6   7      362.22      345.90     15.83 o 
  -3  -6   7      240.61      232.10     13.16 o 
  -2  -6   7       25.01       20.25     11.98 o 
  -1  -6   7       66.02       62.37     13.66 o 
   0  -6   7      493.47      473.88     20.18 o 
   1  -6   7      360.75      348.76     26.09 o 
   2  -6   7       93.52       66.07     16.97 o 
   3  -6   7       29.36       24.32     17.79 o 
   4  -6   7        9.57      -16.47     19.01 o 
   5  -6   7      106.61       79.84     22.32 o 
   6  -6   7       55.34       58.14     25.25 o 
 -11  -5   7       72.90       35.54     36.33 o 
 -10  -5   7      189.17      201.47     25.71 o 
  -9  -5   7      378.75      370.30     42.69 o 
  -8  -5   7       19.22       -3.97     27.40 o 
  -7  -5   7       47.26       51.03     27.20 o 
  -6  -5   7       82.90      111.19     26.51 o 
  -5  -5   7       81.58       93.98     11.95 o 
  -4  -5   7      108.95      110.53     11.12 o 
  -3  -5   7      881.65      870.55     27.84 o 
  -2  -5   7     2885.53     2774.76     79.16 o 
  -1  -5   7      869.78      853.95     36.16 o 
   0  -5   7      378.31      382.63     24.99 o 
   1  -5   7      160.93      154.13     19.95 o 
   2  -5   7      199.04      188.54     18.76 o 
   3  -5   7       15.34       -2.98     23.43 o 
   4  -5   7       20.75       -7.74     26.01 o 
   5  -5   7      128.85      119.33     31.77 o 
   6  -5   7        0.23       11.91     32.76 o 
   7  -5   7       48.72       62.54     38.52 o 
 -11  -4   7       19.09       -2.01     26.41 o 
 -10  -4   7      189.46      227.23     47.35 o 
  -9  -4   7      344.64      286.71     48.25 o 
  -8  -4   7      416.29      385.79     49.44 o 
  -7  -4   7     1020.52      931.21     71.48 o 
  -6  -4   7      106.32       77.83     25.61 o 
  -5  -4   7      154.25      165.42     13.71 o 
  -4  -4   7      266.35      260.11     11.66 o 
  -3  -4   7       79.40      115.32      8.92 o 
  -2  -4   7       66.30       61.88     22.14 o 
  -1  -4   7      103.39      109.22     13.01 o 
   0  -4   7      945.71      909.56     64.73 o 
   1  -4   7      139.63      111.98     22.63 o 
   2  -4   7      795.33      781.70     57.78 o 
   3  -4   7      136.33       93.52     24.82 o 
   4  -4   7      176.19      136.01     28.00 o 
   5  -4   7      655.58      675.87     62.15 o 
   6  -4   7       62.75       60.16     31.77 o 
   7  -4   7       60.54       54.01     36.53 o 
 -11  -3   7      157.00      166.79     24.34 o 
 -10  -3   7       92.35       63.34     28.39 o 
  -9  -3   7       46.86       12.91     25.22 o 
  -8  -3   7      135.81      116.15     26.41 o 
  -7  -3   7      738.84      687.39     60.16 o 
  -6  -3   7      672.12      758.27     56.98 o 
  -5  -3   7      789.74      812.84     35.53 o 
  -4  -3   7       34.03       54.58      9.13 o 
  -3  -3   7      391.07      347.22     20.23 o 
  -2  -3   7      918.93      866.18     38.16 o 
  -1  -3   7      137.27      124.09     22.04 o 
   0  -3   7      429.36      436.42     40.90 o 
   2  -3   7      377.21      400.48     41.30 o 
   3  -3   7      283.77      306.96     38.12 o 
   4  -3   7       21.79       -3.97     23.23 o 
   5  -3   7       17.70       18.86     26.21 o 
   6  -3   7       13.56        5.96     30.78 o 
   7  -3   7       52.97       58.97     35.14 o 
 -11  -2   7      115.91      133.86     34.25 o 
 -10  -2   7       51.29        8.74     24.62 o 
  -9  -2   7      223.20      215.63     29.58 o 
  -8  -2   7      421.08      340.52     41.70 o 
  -7  -2   7       29.90       14.10     20.45 o 
  -6  -2   7      123.70      107.02     23.03 o 
  -5  -2   7      405.44      393.03     22.31 o 
  -4  -2   7      877.53      865.10     54.80 o 
  -3  -2   7      104.70      111.22     21.64 o 
  -2  -2   7       80.84       71.48     18.47 o 
  -1  -2   7      482.61      460.44     36.14 o 
   0  -2   7     1667.62     1738.91    108.41 o 
   1  -2   7      675.24      647.08     48.84 o 
   2  -2   7      500.76      500.75     40.70 o 
   3  -2   7       75.21       55.59     20.85 o 
   4  -2   7      101.69       94.51     23.83 o 
   5  -2   7      102.57       72.87     26.41 o 
   6  -2   7       31.10       15.29     28.79 o 
   7  -2   7      133.79      161.22     34.75 o 
 -12  -1   7       19.63       36.53     36.93 o 
 -11  -1   7      446.01      436.26     52.02 o 
 -10  -1   7      146.94      148.52     27.80 o 
  -9  -1   7      193.54      165.19     27.20 o 
  -8  -1   7      123.95      117.54     23.63 o 
  -7  -1   7      487.79      443.76     43.09 o 
  -6  -1   7      429.39      434.43     41.50 o 
  -5  -1   7      335.56      328.01     35.54 o 
  -4  -1   7     1862.92     1953.92     67.93 o 
  -3  -1   7      950.58      925.93     42.89 o 
  -2  -1   7      968.57      981.07     46.15 o 
  -1  -1   7     2674.64     2864.30    172.54 o 
   0  -1   7      439.78      471.16     36.14 o 
   1  -1   7      170.93      158.84     28.19 o 
   2  -1   7      198.12      203.12     31.17 o 
   3  -1   7      150.18      127.67     22.44 o 
   4  -1   7       43.59       70.29     22.63 o 
   5  -1   7       19.40        1.39     24.42 o 
   6  -1   7       15.70       30.58     27.60 o 
   7  -1   7       76.66       83.39     31.57 o 
 -12   0   7       55.23       39.31     36.73 o 
 -10   0   7       57.16       56.39     23.63 o 
  -9   0   7     1783.81     1669.82    107.81 o 
  -8   0   7     1173.92     1185.15     79.62 o 
  -7   0   7      284.08      249.98     33.36 o 
  -6   0   7      189.63      178.30     23.03 o 
  -5   0   7       11.91       -3.38      9.00 o 
  -4   0   7      571.15      561.22     73.46 o 
  -3   0   7       91.31       95.70     17.87 o 
  -2   0   7      264.99      246.60     28.39 o 
  -1   0   7      112.29      115.40     11.99 o 
   0   0   7      395.03      378.04     33.16 o 
   1   0   7        0.62       -9.93     15.09 o 
   2   0   7       83.22       38.92     16.88 o 
   3   0   7      502.21      557.73     45.27 o 
   4   0   7      793.09      847.22     61.15 o 
   5   0   7        7.90       -0.99     22.83 o 
   6   0   7      170.75      181.08     29.78 o 
   7   0   7        1.63       23.23     30.18 o 
 -12   1   7       15.75       19.66     37.33 o 
  -9   1   7      220.76      192.40     25.81 o 
  -8   1   7      161.83      145.34     22.63 o 
  -7   1   7      509.19      485.06     40.90 o 
  -6   1   7      475.69      464.21     38.92 o 
  -5   1   7      341.96      350.06     21.42 o 
  -4   1   7     2057.96     2238.28     89.28 o 
  -3   1   7      919.27      931.74     42.43 o 
  -2   1   7     1028.18     1048.66     45.73 o 
  -1   1   7     2750.10     2851.33    120.95 o 
   0   1   7      355.22      368.31     34.35 o 
   1   1   7      205.09      206.89     25.81 o 
   2   1   7      301.48      320.07     29.78 o 
   3   1   7      156.73      152.69     21.64 o 
   4   1   7       49.34       63.74     20.85 o 
   5   1   7        9.12        4.77     22.63 o 
   6   1   7       15.38       24.42     25.22 o 
   7   1   7       70.33       80.02     29.98 o 
  -7   2   7       38.84       28.99     16.88 o 
  -6   2   7      188.85      157.47     16.65 o 
  -5   2   7      533.63      525.66     25.20 o 
  -4   2   7      834.93      874.71     40.26 o 
  -3   2   7      113.37       98.50      9.76 o 
  -2   2   7       75.43       81.40      9.15 o 
  -1   2   7      369.62      380.61     21.65 o 
   0   2   7     1651.93     1749.29     75.25 o 
   1   2   7      691.72      670.31     46.26 o 
   2   2   7      410.46      420.53     37.33 o 
   3   2   7       77.40       84.78     18.86 o 
   4   2   7      106.26      102.06     21.25 o 
   5   2   7       86.65       70.29     22.63 o 
   6   2   7       44.17       57.58     25.41 o 
   7   2   7      114.05      144.55     29.98 o 
  -7   3   7      824.12      834.11     52.62 o 
  -6   3   7      619.05      670.32     34.00 o 
  -5   3   7      764.68      820.19     38.32 o 
  -4   3   7       39.03       37.85      8.47 o 
  -3   3   7      382.31      364.99     20.38 o 
  -2   3   7      858.44      909.67     40.33 o 
  -1   3   7      149.32      170.16     14.07 o 
   0   3   7      503.45      543.83     37.72 o 
   1   3   7      271.82      285.12     28.59 o 
   2   3   7      457.72      504.32     37.72 o 
   3   3   7      259.68      301.40     32.56 o 
   4   3   7       33.37       34.35     19.86 o 
   5   3   7       12.02       24.02     21.25 o 
   6   3   7       15.77       10.32     23.83 o 
   7   3   7       36.62       48.84     27.60 o 
  -7   4   7     1007.34     1004.27     63.14 o 
  -6   4   7       87.33       62.74     12.51 o 
  -5   4   7      187.91      187.43     21.05 o 
  -4   4   7      232.93      217.22     16.64 o 
  -3   4   7      124.59      125.23     11.86 o 
  -2   4   7       65.03       68.03      8.48 o 
  -1   4   7       61.00       77.04     14.89 o 
   0   4   7      986.27      960.59     60.96 o 
   1   4   7      189.91      167.58     23.23 o 
   2   4   7      800.75      785.07     54.01 o 
   3   4   7      124.40      132.24     19.86 o 
   4   4   7      168.49      168.57     22.63 o 
   5   4   7      706.45      757.08     55.40 o 
   6   4   7       44.83       54.20     24.02 o 
   7   4   7       76.99       63.74     28.00 o 
  -7   5   7       49.46       43.68     13.10 o 
  -6   5   7      103.93       82.00     14.10 o 
  -5   5   7       97.06       75.05     12.11 o 
  -4   5   7       73.34       65.72     11.52 o 
  -3   5   7      919.02      927.43     55.59 o 
  -1   5   7      606.10      645.29     51.82 o 
   0   5   7      342.51      386.98     32.36 o 
   1   5   7      197.78      215.43     24.62 o 
   2   5   7      177.91      180.68     27.20 o 
   3   5   7       12.57        9.93     17.27 o 
   4   5   7       12.98        9.73     19.66 o 
  -8   6   7        7.93      -12.71     12.71 o 
  -7   6   7      592.96      523.98     39.51 o 
  -6   6   7      210.27      196.57     23.83 o 
  -5   6   7      391.55      375.06     29.98 o 
  -4   6   7      379.92      377.84     27.00 o 
  -8   7   7      101.24       65.92     14.89 o 
  -5 -12   8       63.55       60.49     16.01 o 
  -4 -12   8      220.68      219.23     18.87 o 
  -3 -12   8       54.41       68.03     18.04 o 
  -2 -12   8        0.88      -16.18     18.55 o 
  -1 -12   8       32.32       10.31     20.93 o 
   0 -12   8       25.61       -4.72     27.90 o 
  -6 -11   8        9.85        5.91     18.52 o 
  -5 -11   8       33.28       27.81     18.16 o 
  -4 -11   8       11.42       -5.74     15.18 o 
  -3 -11   8       43.63       26.25     16.52 o 
  -2 -11   8       73.63       60.81     20.72 o 
  -1 -11   8       32.69       16.66     22.23 o 
   0 -11   8       92.17       50.06     19.74 o 
   1 -11   8       86.80       65.93     22.32 o 
  -8 -10   8       37.64       53.34     38.32 o 
  -7 -10   8       51.29       56.77     40.50 o 
  -6 -10   8       58.12       61.51     19.46 o 
  -5 -10   8       20.24       11.10     13.23 o 
  -4 -10   8       39.60       31.24     19.16 o 
  -3 -10   8       34.48       29.89     15.24 o 
  -2 -10   8       73.03       70.38     25.62 o 
  -1 -10   8       69.40       58.92     16.30 o 
   0 -10   8       10.04       -9.28     19.60 o 
   1 -10   8       57.24       36.55     16.48 o 
   2 -10   8       18.97       -5.61     18.64 o 
   3 -10   8       23.74       10.20     17.68 o 
  -8  -9   8        6.68      -46.46     46.46 o 
  -7  -9   8      118.94      137.94     37.13 o 
  -6  -9   8       97.75      111.73     22.36 o 
  -5  -9   8       50.31       37.79     16.41 o 
  -4  -9   8      109.73      102.67     13.90 o 
  -3  -9   8       80.56       73.17     13.69 o 
  -2  -9   8       81.00       99.64     25.36 o 
  -1  -9   8      165.80      158.59     19.20 o 
   0  -9   8       14.08       -5.19     23.87 o 
   1  -9   8       38.14        1.51     14.61 o 
   2  -9   8       68.02       32.47     15.46 o 
   3  -9   8       34.55       12.68     16.74 o 
  -9  -8   8       96.03       23.63     47.26 o 
  -8  -8   8       56.67       -4.77     43.88 o 
  -7  -8   8       10.03        4.76     34.85 o 
  -6  -8   8      109.42      123.29     24.24 o 
  -5  -8   8      383.96      436.34     36.16 o 
  -4  -8   8       22.29       41.40     11.41 o 
  -3  -8   8      208.62      208.23     16.32 o 
  -2  -8   8      290.09      248.77     17.33 o 
  -1  -8   8       90.18       64.32     18.25 o 
   0  -8   8        3.74      -17.02     17.02 o 
   1  -8   8       31.71        6.79     13.40 o 
   2  -8   8        9.54       -2.28     14.07 o 
   3  -8   8       86.17       62.36     15.91 o 
   4  -8   8       12.38        3.64     16.99 o 
 -10  -7   8      127.38      103.84     46.66 o 
  -9  -7   8       53.51       14.30     41.70 o 
  -8  -7   8       50.72        6.35     39.91 o 
  -7  -7   8       49.57        9.93     38.72 o 
  -6  -7   8      136.74      176.65     19.45 o 
  -5  -7   8       66.16       85.38     11.16 o 
  -4  -7   8       58.11       51.97     14.24 o 
  -3  -7   8       14.89        6.05     23.70 o 
  -2  -7   8       11.57       -6.38     12.97 o 
  -1  -7   8       66.15       44.15     13.27 o 
   0  -7   8      218.02      195.38     14.26 o 
   1  -7   8      114.72      109.98     13.90 o 
   2  -7   8      405.82      392.73     41.70 o 
   3  -7   8       29.26       22.55     15.58 o 
   4  -7   8       17.94       14.36     16.96 o 
   5  -7   8       44.89       31.30     19.35 o 
 -10  -6   8      107.67       54.20     41.70 o 
  -9  -6   8      255.86      201.93     43.48 o 
  -8  -6   8       84.47       62.54     36.53 o 
  -7  -6   8      195.84      238.14     34.95 o 
  -6  -6   8      347.91      376.50     20.77 o 
  -5  -6   8      630.60      663.46     23.16 o 
  -4  -6   8      115.05      134.69     11.06 o 
  -3  -6   8      337.50      339.28     28.16 o 
  -2  -6   8      100.80      118.30     17.92 o 
  -1  -6   8      184.81      187.08     18.80 o 
   0  -6   8      211.91      208.13     15.17 o 
   1  -6   8       26.19       20.90     17.36 o 
   2  -6   8        6.77       10.45     18.60 o 
   3  -6   8       82.25       75.41     21.05 o 
   4  -6   8        5.29       10.98     22.73 o 
   5  -6   8        8.34        4.75     25.26 o 
 -10  -5   8      153.80       94.51     39.71 o 
  -9  -5   8        7.44      -32.96     32.96 o 
  -8  -5   8      356.62      304.18     41.89 o 
  -7  -5   8      187.48      175.72     34.55 o 
  -6  -5   8       85.73      113.93     21.24 o 
  -5  -5   8       29.76       24.39     10.90 o 
  -4  -5   8      320.43      312.11     14.78 o 
  -3  -5   8      549.16      517.14     21.37 o 
  -2  -5   8      506.63      513.31     20.46 o 
  -1  -5   8       23.04       45.40     14.92 o 
   0  -5   8       50.57       58.05     16.03 o 
   1  -5   8       11.51       18.44     16.26 o 
   2  -5   8      156.87      145.41     19.42 o 
   3  -5   8       65.11       45.07     29.58 o 
   4  -5   8      157.78      110.59     33.36 o 
   5  -5   8       56.99       64.53     36.33 o 
 -11  -4   8       89.12       78.99     46.76 o 
 -10  -4   8      188.50      156.86     37.53 o 
  -9  -4   8      254.24      277.77     39.51 o 
  -8  -4   8      233.91      229.33     35.54 o 
  -7  -4   8      519.87      444.36     53.81 o 
  -6  -4   8      103.75       75.05     28.39 o 
  -5  -4   8       44.25       42.27     14.36 o 
  -4  -4   8      805.88      772.06     24.92 o 
  -3  -4   8       47.01       49.34     12.38 o 
  -2  -4   8       50.85       46.61     18.37 o 
  -1  -4   8      835.92      873.09     41.79 o 
   0  -4   8      360.67      358.78     40.70 o 
   1  -4   8       50.59       43.48     24.62 o 
   2  -4   8        6.64      -23.03     25.61 o 
   3  -4   8       35.75       13.70     26.80 o 
   4  -4   8       40.04       19.46     29.98 o 
   5  -4   8      128.61      121.31     36.93 o 
   6  -4   8        9.46        4.57     36.93 o 
 -11  -3   8      271.91      335.07     73.76 o 
 -10  -3   8      108.66       62.74     31.57 o 
  -9  -3   8      116.45       67.90     29.19 o 
  -8  -3   8      350.40      339.92     38.12 o 
  -7  -3   8      476.97      454.88     50.83 o 
  -6  -3   8      324.27      302.00     44.67 o 
  -5  -3   8      155.30      181.32     29.68 o 
  -4  -3   8      107.36      128.68     24.72 o 
  -3  -3   8      327.59      348.02     23.57 o 
  -2  -3   8      110.05      134.59     15.29 o 
  -1  -3   8      135.01      103.45     24.22 o 
   0  -3   8      526.30      516.63     46.26 o 
   1  -3   8     1281.87     1345.38     86.17 o 
   2  -3   8      425.80      406.83     46.86 o 
   3  -3   8      185.06      175.72     30.18 o 
   4  -3   8      393.37      400.88     50.83 o 
   5  -3   8       44.27       14.69     32.17 o 
   6  -3   8      123.34      108.61     37.13 o 
 -11  -2   8       23.93       -0.99     30.38 o 
 -10  -2   8       77.87       42.09     28.39 o 
  -9  -2   8      151.89      122.31     28.99 o 
  -8  -2   8       57.91       24.42     24.22 o 
  -7  -2   8       34.54       17.87     24.02 o 
  -6  -2   8      595.10      599.82     50.83 o 
  -5  -2   8     1063.63     1157.75     85.77 o 
  -4  -2   8     2042.26     2025.33     91.14 o 
  -3  -2   8      672.42      673.47     32.69 o 
  -2  -2   8       95.08       74.26     21.64 o 
  -1  -2   8       71.13       42.49     21.05 o 
   0  -2   8       65.24       64.73     21.64 o 
   1  -2   8        8.53        8.93     21.84 o 
   2  -2   8       48.55       46.86     23.43 o 
   3  -2   8       82.71       73.66     26.21 o 
   4  -2   8      106.68       92.52     28.19 o 
   5  -2   8       27.54       47.45     30.78 o 
   6  -2   8        3.65       -7.35     33.16 o 
 -10  -1   8       46.54        0.20     26.21 o 
  -9  -1   8        7.12      -21.44     23.83 o 
  -8  -1   8       92.27       79.62     24.62 o 
  -7  -1   8      959.24      979.45     70.29 o 
  -6  -1   8      375.34      342.70     38.12 o 
  -5  -1   8       29.32       23.83     19.86 o 
  -4  -1   8      232.34      198.47     16.57 o 
  -3  -1   8       41.66       32.56     19.86 o 
  -2  -1   8      173.84      186.64     30.78 o 
  -1  -1   8      538.83      578.38     48.45 o 
   0  -1   8      336.12      325.23     34.55 o 
   1  -1   8      997.55     1000.50     65.32 o 
   2  -1   8      323.14      312.32     40.50 o 
   3  -1   8      147.84      134.82     26.41 o 
   4  -1   8       80.27       76.44     26.80 o 
   5  -1   8      332.61      382.01     51.62 o 
   6  -1   8       31.22       54.80     33.16 o 
  -9   0   8      972.70      914.13     68.50 o 
  -8   0   8      548.84      471.16     46.46 o 
  -7   0   8      208.42      202.13     27.20 o 
  -6   0   8       65.50       61.15     20.65 o 
  -5   0   8       51.86       37.33     19.06 o 
  -4   0   8      457.64      415.77     40.11 o 
  -3   0   8        6.25      -18.66     18.66 o 
  -2   0   8     2275.98     2529.15    154.67 o 
  -1   0   8       82.57      117.15     20.85 o 
   0   0   8      422.04      468.98     41.10 o 
   1   0   8      212.20      244.42     34.15 o 
   2   0   8       13.29       14.69     20.85 o 
   3   0   8       33.94       24.22     22.83 o 
   4   0   8      309.86      318.87     43.48 o 
   5   0   8       80.94       96.30     30.18 o 
   6   0   8       44.18       61.95     32.56 o 
  -8   1   8       95.41       85.58     22.24 o 
  -7   1   8      945.86      947.49     68.50 o 
  -6   1   8      318.19      271.02     35.34 o 
  -5   1   8       29.50       26.61     18.47 o 
  -4   1   8      219.00      202.92     30.97 o 
  -3   1   8       25.03       30.97     17.87 o 
  -2   1   8      135.79      153.88     22.24 o 
  -1   1   8      624.88      662.17     47.45 o 
   0   1   8      260.84      266.85     33.95 o 
   1   1   8      842.88      852.78     63.93 o 
   2   1   8      362.94      374.47     38.32 o 
   3   1   8      125.43      118.93     24.22 o 
   4   1   8       43.37       57.38     25.61 o 
   5   1   8      346.12      416.56     50.03 o 
   6   1   8       49.96       76.64     30.97 o 
  -6   2   8      563.33      539.27     45.47 o 
  -5   2   8     1373.44     1373.78     82.60 o 
  -4   2   8     1736.99     1799.08    121.12 o 
  -3   2   8      727.06      747.32     35.08 o 
  -2   2   8      119.81      135.81     20.25 o 
  -1   2   8       77.07       58.18     17.47 o 
   0   2   8       54.57       63.34     18.86 o 
   1   2   8        9.73       29.58     18.86 o 
   2   2   8       72.68       90.34     20.45 o 
   3   2   8       57.82       65.32     21.64 o 
   4   2   8      102.19      114.56     25.81 o 
   5   2   8       32.48       41.10     26.41 o 
   6   2   8        7.58       34.95     29.58 o 
  -5   3   8      174.95      161.95     15.51 o 
  -4   3   8       97.14       92.26     11.12 o 
  -3   3   8      389.47      415.21     22.79 o 
  -2   3   8      129.24      145.19     14.17 o 
  -1   3   8      147.79      127.27     19.06 o 
   0   3   8      527.66      514.25     41.89 o 
   1   3   8     1166.50     1254.45     83.79 o 
   2   3   8      558.09      548.80     42.49 o 
   3   3   8      168.67      178.70     25.22 o 
   4   3   8      380.64      387.37     44.08 o 
   5   3   8       27.85       42.29     25.41 o 
   6   3   8      130.39      112.98     30.58 o 
  -6   4   8      121.14       96.69     14.89 o 
  -5   4   8       80.50       63.14     13.30 o 
  -4   4   8      741.37      742.98     49.84 o 
  -3   4   8       41.44       36.73     11.32 o 
  -2   4   8       20.98       15.50      8.81 o 
  -1   4   8      946.17     1015.79     62.35 o 
   0   4   8      304.06      334.36     34.75 o 
   1   4   8       66.10       76.64     19.26 o 
   2   4   8        5.13       13.30     19.26 o 
   3   4   8       26.69       28.59     21.84 o 
   4   4   8       20.86       15.69     23.83 o 
   5   4   8      148.27      162.42     28.39 o 
  -6   5   8       87.42       75.05     15.09 o 
  -5   5   8       37.22       24.62     11.32 o 
  -4   5   8      342.71      342.30     27.40 o 
  -3   5   8      616.88      621.86     38.32 o 
  -2   5   8      535.02      549.59     36.93 o 
  -7   6   8      234.36      203.32     26.21 o 
  -6   6   8      326.06      337.54     31.37 o 
  -5   6   8      555.73      593.87     43.28 o 
  -4   6   8      166.05      180.09     20.45 o 
  -3   6   8      322.15      364.14     27.60 o 
  -7   7   8       50.52       27.20     13.90 o 
  -6   7   8      168.32      155.07     23.43 o 
  -4   7   8       62.84       47.65     11.91 o 
  -3   7   8        9.54       14.49     10.52 o 
  -4 -11   9       72.99       81.65     17.21 o 
  -3 -11   9      115.65       92.43     21.69 o 
  -2 -11   9       46.31        9.16     35.00 o 
  -1 -11   9       26.97       -1.54     31.18 o 
  -6 -10   9        4.05        4.17     24.76 o 
  -5 -10   9       46.50       42.25     19.65 o 
  -4 -10   9        1.37      -22.14     23.33 o 
  -3 -10   9       16.61      -13.45     31.62 o 
  -2 -10   9      106.49       48.77     20.19 o 
  -1 -10   9       84.99       62.93     29.44 o 
   0 -10   9       48.42       29.73     30.62 o 
   1 -10   9       25.60       10.04     17.80 o 
  -7  -9   9      179.09      250.45     73.27 o 
  -6  -9   9       68.84       70.81     28.90 o 
  -5  -9   9       74.70       81.32     22.96 o 
  -4  -9   9       69.01       45.34     25.63 o 
  -3  -9   9        8.10        3.55     18.66 o 
  -2  -9   9       20.58       -8.15     29.30 o 
  -1  -9   9       18.17       -2.53     30.08 o 
   0  -9   9       47.74       24.44     17.83 o 
   1  -9   9        2.96      -15.96     15.96 o 
   2  -9   9        5.46      -15.12     16.77 o 
  -8  -8   9       38.81      -49.64     49.64 o 
  -7  -8   9       56.19       57.27     43.98 o 
  -6  -8   9      133.98      146.51     19.04 o 
  -5  -8   9      130.57      157.60     35.37 o 
  -4  -8   9      112.12      126.36     29.64 o 
  -3  -8   9      140.37      141.32     29.63 o 
  -2  -8   9      135.87      127.77     20.52 o 
  -1  -8   9       66.41       38.87     15.13 o 
   0  -8   9       32.16        7.48     14.62 o 
   1  -8   9      152.52      118.16     15.82 o 
   2  -8   9        0.60        2.29     15.77 o 
   3  -8   9       61.84       48.00     17.68 o 
  -9  -7   9        7.49      -46.26     46.26 o 
  -8  -7   9       29.65      -40.50     45.67 o 
  -7  -7   9       40.27       29.76     41.60 o 
  -6  -7   9       10.16        5.07     27.21 o 
  -5  -7   9       95.32      102.73     25.01 o 
  -4  -7   9      321.43      320.01     30.08 o 
  -3  -7   9       91.12       92.52     17.36 o 
  -2  -7   9       60.87       55.07     19.39 o 
  -1  -7   9       48.58       48.70     14.87 o 
   0  -7   9       21.48        4.50     19.72 o 
   1  -7   9        5.50        6.93     14.72 o 
   2  -7   9       40.28       42.42     16.08 o 
   3  -7   9       10.27       19.71     17.56 o 
  -9  -6   9       58.75       -9.73     43.88 o 
  -8  -6   9      125.76       78.23     42.49 o 
  -7  -6   9       99.69       32.17     39.91 o 
  -6  -6   9      102.66      162.20     49.44 o 
  -5  -6   9      159.58      190.74     22.59 o 
  -4  -6   9       34.73       44.30     18.62 o 
  -3  -6   9        8.29       -1.66     18.46 o 
  -2  -6   9      104.53      114.53     12.29 o 
  -1  -6   9      455.01      435.91     21.62 o 
   0  -6   9       82.68       94.67     13.86 o 
   1  -6   9      254.04      260.35     27.27 o 
   2  -6   9       45.03       49.78     22.03 o 
   3  -6   9       73.49       74.10     24.56 o 
   4  -6   9       59.01       81.21     26.77 o 
 -10  -5   9       10.46      -41.70     41.70 o 
  -9  -5   9      169.94      111.19     41.89 o 
  -8  -5   9      447.72      372.88     64.13 o 
  -7  -5   9      192.65      223.57     41.50 o 
  -6  -5   9      260.77      342.04     42.29 o 
  -5  -5   9      199.50      174.29     19.04 o 
  -4  -5   9      195.10      187.91     13.64 o 
  -3  -5   9      118.76      129.04     20.78 o 
  -2  -5   9       26.68       33.09     12.65 o 
  -1  -5   9       13.31       19.77     16.80 o 
   0  -5   9       48.17       51.28     18.26 o 
   1  -5   9       59.21       74.60     19.26 o 
   2  -5   9      106.57       85.40     21.44 o 
   3  -5   9       26.26       10.70     22.47 o 
   4  -5   9      107.81      123.59     27.02 o 
 -10  -4   9       11.39      -37.13     37.13 o 
  -9  -4   9       45.45       -4.17     36.14 o 
  -8  -4   9       15.86      -27.20     32.17 o 
  -7  -4   9       37.67      -11.52     32.17 o 
  -6  -4   9      296.52      290.63     21.82 o 
  -5  -4   9       85.69      101.40     21.28 o 
  -4  -4   9      285.16      264.67     14.29 o 
  -3  -4   9      187.78      223.38     21.28 o 
  -2  -4   9      103.37      133.29     26.80 o 
  -1  -4   9      630.52      698.50     36.54 o 
   0  -4   9      226.01      234.69     32.96 o 
   1  -4   9       38.86        5.16     28.59 o 
   2  -4   9      155.26      162.81     32.76 o 
   3  -4   9       19.21        9.13     34.35 o 
   4  -4   9       13.07        7.94     35.94 o 
   5  -4   9       38.26       35.94     39.91 o 
 -10  -3   9       42.07        1.79     34.35 o 
  -9  -3   9       30.82      -20.85     31.77 o 
  -8  -3   9      176.22      155.47     34.15 o 
  -7  -3   9      159.21      166.58     34.55 o 
  -6  -3   9       85.00       48.84     28.79 o 
  -5  -3   9      320.32      292.62     15.53 o 
  -4  -3   9      264.59      271.20     23.63 o 
  -3  -3   9      531.75      581.16     32.55 o 
  -2  -3   9      295.01      289.00     25.22 o 
  -1  -3   9       19.38       14.30     25.41 o 
   0  -3   9       29.49       22.24     26.01 o 
   1  -3   9       88.74       93.91     28.19 o 
   2  -3   9      120.12      131.64     31.57 o 
   3  -3   9       13.71       11.32     31.97 o 
   4  -3   9      117.88       95.70     36.33 o 
   5  -3   9       70.72       52.42     38.92 o 
 -10  -2   9      113.41       71.08     33.16 o 
  -9  -2   9      256.81      191.60     34.35 o 
  -8  -2   9       26.19      -26.21     26.21 o 
  -7  -2   9      133.30      122.90     30.38 o 
  -6  -2   9      481.44      493.60     51.62 o 
  -5  -2   9      456.18      517.99     18.66 o 
  -4  -2   9      213.36      290.62     20.65 o 
  -3  -2   9       64.36      101.52     23.83 o 
  -2  -2   9      232.01      230.12     39.91 o 
  -1  -2   9       49.00       30.78     24.42 o 
   0  -2   9       41.88       42.89     25.41 o 
   1  -2   9      210.95      205.50     31.17 o 
   2  -2   9      327.55      365.14     48.84 o 
   3  -2   9       90.58       72.27     31.17 o 
   4  -2   9      105.63      120.92     34.95 o 
   5  -2   9       30.70       51.03     36.73 o 
 -10  -1   9       48.63      -13.70     28.79 o 
  -9  -1   9       69.57       36.93     27.00 o 
  -8  -1   9       69.46       55.99     27.20 o 
  -7  -1   9     1158.96     1201.83     86.37 o 
  -6  -1   9      243.74      251.37     31.37 o 
  -5  -1   9      129.24      156.97     15.89 o 
  -4  -1   9      178.79      194.45     25.51 o 
  -3  -1   9      362.78      359.58     42.29 o 
  -2  -1   9      236.45      268.04     38.92 o 
  -1  -1   9        5.62        1.99     23.03 o 
   0  -1   9       63.89       78.63     24.62 o 
   1  -1   9      117.45      130.45     28.19 o 
   2  -1   9       14.48       12.51     26.80 o 
   3  -1   9       33.70       32.17     29.19 o 
   4  -1   9        0.67       -4.37     31.77 o 
   5  -1   9      163.82      152.29     37.13 o 
  -8   0   9       23.13       -8.93     23.63 o 
  -7   0   9       37.82       30.97     24.82 o 
  -6   0   9       28.99       18.66     23.43 o 
  -5   0   9      112.90       83.99     24.42 o 
  -4   0   9        6.33      -12.91     22.24 o 
  -3   0   9      199.27      252.76     29.98 o 
  -2   0   9     1570.85     1767.11    112.18 o 
  -1   0   9      222.60      263.08     37.92 o 
   0   0   9      279.84      315.90     40.11 o 
   1   0   9      551.79      600.22     52.42 o 
   2   0   9       88.58       69.89     26.41 o 
   3   0   9       12.42       22.63     27.60 o 
   4   0   9        0.68      -23.43     29.39 o 
   5   0   9       26.14       46.46     33.56 o 
  -7   1   9     1191.52     1226.85     83.59 o 
  -6   1   9      263.87      235.28     37.92 o 
  -5   1   9       97.86       98.08     24.02 o 
  -4   1   9      223.08      217.61     35.74 o 
  -3   1   9      360.83      394.12     40.50 o 
  -2   1   9      202.37      251.56     36.93 o 
  -1   1   9        2.97       -5.36     21.44 o 
   0   1   9       60.84       61.35     23.03 o 
   1   1   9      114.93      150.10     25.41 o 
   2   1   9       27.27       11.32     24.62 o 
   3   1   9       40.26       34.15     26.61 o 
   4   1   9        2.40       -9.93     28.79 o 
   5   1   9      146.72      135.41     34.55 o 
  -5   2   9      494.00      521.79     46.06 o 
  -4   2   9      175.17      228.14     36.33 o 
  -3   2   9       72.39       83.59     22.44 o 
  -2   2   9      238.53      251.76     35.94 o 
  -1   2   9       47.59       45.27     21.44 o 
   0   2   9       41.15       39.51     22.24 o 
   1   2   9      259.68      278.37     37.72 o 
   2   2   9      297.88      353.82     43.09 o 
   3   2   9      101.15      127.27     27.60 o 
   4   2   9      131.91      147.13     30.38 o 
   5   2   9       20.19       35.34     31.57 o 
  -3   3   9      602.98      664.95     49.44 o 
  -2   3   9      274.24      293.66     36.73 o 
  -1   3   9       19.83       29.78     20.85 o 
   0   3   9       48.83       63.34     22.83 o 
   1   3   9       69.71       84.98     23.23 o 
   2   3   9      142.19      144.94     26.41 o 
   3   3   9        8.44       14.30     25.02 o 
   4   3   9      120.71      115.76     28.99 o 
   5   3   9       57.51       73.07     31.77 o 
  -4   8   9      130.47      137.20     22.44 o 
  -4   9   9       72.52       57.18     13.70 o 
  -6  -9  10       10.24       -6.10     74.66 o 
  -5  -9  10       16.20      -14.46     33.78 o 
  -4  -9  10       56.18       38.74     31.77 o 
  -3  -9  10       52.77       15.18     39.34 o 
  -2  -9  10       23.05      -10.14     28.13 o 
  -1  -9  10       56.63       41.05     31.41 o 
  -7  -8  10       45.30      -52.62     52.62 o 
  -6  -8  10       19.00        4.24     66.02 o 
  -5  -8  10       42.37       27.12     30.40 o 
  -4  -8  10       16.23       24.66     21.34 o 
  -3  -8  10       44.18       25.30     40.27 o 
  -2  -8  10       37.26       17.68     27.14 o 
  -1  -8  10        3.75        3.13     15.64 o 
   0  -8  10       27.61       34.42     15.82 o 
   1  -8  10       49.99       56.87     16.77 o 
  -7  -7  10        4.76      -48.45     48.45 o 
  -6  -7  10       32.52       14.84     72.87 o 
  -5  -7  10      114.86      110.91     28.48 o 
  -4  -7  10      432.06      437.69     44.71 o 
  -3  -7  10      252.58      278.41     40.12 o 
  -2  -7  10        7.85       -7.17     21.85 o 
  -1  -7  10       75.96       81.87     14.50 o 
   0  -7  10       11.21        3.76     14.81 o 
   1  -7  10       11.11       11.34     16.62 o 
   2  -7  10       68.45       79.07     18.43 o 
  -8  -6  10      107.79       26.01     45.87 o 
  -7  -6  10       51.51      -38.72     45.87 o 
  -6  -6  10       94.72      124.19     67.90 o 
  -5  -6  10       14.26       -0.28     25.02 o 
  -4  -6  10        0.59       -9.26     27.64 o 
  -3  -6  10       65.19       53.36     26.22 o 
  -2  -6  10      114.48      114.32     13.56 o 
  -1  -6  10      125.65      143.78     15.01 o 
   0  -6  10        3.68       16.72     14.83 o 
   1  -6  10       29.12       37.10     23.04 o 
   2  -6  10       37.18       45.02     25.19 o 
  -9  -5  10      146.39       62.15     46.86 o 
  -8  -5  10      110.40       75.25     42.89 o 
  -7  -5  10       21.66      -13.70     40.90 o 
  -6  -5  10      115.91      164.02     52.32 o 
  -5  -5  10       16.58        1.36     19.55 o 
  -4  -5  10      117.51      109.92     23.10 o 
  -3  -5  10       19.29       10.61     15.00 o 
  -2  -5  10      188.10      220.60     17.36 o 
  -1  -5  10      193.77      219.41     22.79 o 
   0  -5  10       54.13       99.07     21.85 o 
   1  -5  10      256.57      296.93     29.90 o 
   2  -5  10       24.57       37.87     23.89 o 
   3  -5  10       15.36       32.91     26.14 o 
  -9  -4  10        6.06      -39.91     39.91 o 
  -8  -4  10       31.30      -37.13     37.13 o 
  -7  -4  10      275.80      298.03     45.47 o 
  -6  -4  10      389.03      406.50     41.60 o 
  -5  -4  10       63.09       77.45     23.68 o 
  -4  -4  10        1.31       -1.92     18.24 o 
  -3  -4  10        4.04       -5.57     30.68 o 
  -2  -4  10      171.93      227.49     46.76 o 
  -1  -4  10      228.68      269.46     26.24 o 
   0  -4  10       18.45       28.02     20.13 o 
   1  -4  10       31.37       18.66     33.95 o 
   2  -4  10       40.24       63.93     37.92 o 
   3  -4  10       62.60       62.15     40.31 o 
  -9  -3  10      109.89       53.01     37.72 o 
  -8  -3  10       35.11       -5.16     33.75 o 
  -7  -3  10       12.20      -33.36     33.36 o 
  -6  -3  10        8.68      -29.98     31.77 o 
  -5  -3  10      281.41      296.00     15.27 o 
  -4  -3  10      251.20      314.20     34.95 o 
  -3  -3  10      385.77      483.77     45.07 o 
  -2  -3  10      445.12      497.79     32.86 o 
  -1  -3  10       62.42       57.38     29.98 o 
   0  -3  10       14.04      -12.71     30.18 o 
   1  -3  10       37.91       35.14     32.56 o 
   2  -3  10       11.23       28.99     34.15 o 
   3  -3  10        8.72       24.62     38.12 o 
 -10  -2  10      271.92      214.24     40.11 o 
  -9  -2  10      133.82      107.02     34.95 o 
  -8  -2  10       53.21        4.77     31.77 o 
  -7  -2  10        0.26      -29.58     29.58 o 
  -6  -2  10       99.01       87.56     31.37 o 
  -5  -2  10      164.16      195.69     23.53 o 
  -4  -2  10        5.28        6.88     31.77 o 
  -3  -2  10      118.04      131.96     22.04 o 
  -2  -2  10      126.57      139.38     31.57 o 
  -1  -2  10       47.21       61.95     29.78 o 
   0  -2  10       20.22       -1.79     28.99 o 
   1  -2  10       55.81       62.15     31.57 o 
   2  -2  10      277.13      373.67     55.40 o 
   3  -2  10      101.04       87.36     37.72 o 
   4  -2  10       84.38      110.39     40.90 o 
  -9  -1  10       81.15       38.32     30.58 o 
  -8  -1  10      266.79      233.70     36.33 o 
  -7  -1  10      134.30      107.42     31.37 o 
  -6  -1  10      100.21       97.49     29.58 o 
  -5  -1  10      220.04      256.13     22.34 o 
  -4  -1  10      244.99      324.86     37.33 o 
  -3  -1  10       37.28       21.84     27.20 o 
  -2  -1  10       84.53       72.47     27.80 o 
  -1  -1  10      430.47      536.88     53.61 o 
   0  -1  10      178.75      228.14     33.56 o 
   1  -1  10       28.55       57.78     29.98 o 
   2  -1  10      130.27      171.55     36.14 o 
   3  -1  10       42.49       56.39     35.54 o 
   4  -1  10        5.01        5.76     37.13 o 
  -7   0  10       47.59       39.11     27.60 o 
  -6   0  10      206.19      219.60     32.76 o 
  -5   0  10      481.91      481.09     51.23 o 
  -4   0  10       27.48       33.75     27.20 o 
  -3   0  10       58.29       56.39     26.41 o 
  -2   0  10      128.27      154.27     29.19 o 
  -1   0  10       40.14       77.63     27.00 o 
   0   0  10        4.35       11.32     27.40 o 
   1   0  10       42.74       62.15     28.99 o 
   2   0  10      158.84      125.48     32.96 o 
   3   0  10        9.69        9.93     33.56 o 
   4   0  10       90.41      127.87     37.33 o 
  -6   1  10       83.05       76.64     27.00 o 
  -5   1  10      181.54      173.93     29.78 o 
  -4   1  10      316.33      363.35     44.87 o 
  -3   1  10       60.95       70.49     26.01 o 
  -2   1  10       50.77       49.64     25.81 o 
  -1   1  10      436.70      532.12     51.82 o 
   0   1  10      168.02      197.36     30.58 o 
   1   1  10       21.85       58.37     28.99 o 
   2   1  10      143.54      176.51     32.76 o 
   3   1  10       58.11       78.63     32.36 o 
   4   1  10       11.68       18.27     35.14 o 
  -4   2  10        4.78       -1.19     24.62 o 
  -3   2  10       90.13      100.07     26.01 o 
  -2   2  10      170.91      194.38     29.19 o 
  -1   2  10       56.76       67.31     26.01 o 
   0   2  10       15.73        8.74     25.02 o 
   1   2  10       63.48       60.76     28.79 o 
   2   2  10      239.87      314.51     48.65 o 
   3   2  10       78.34       91.33     31.57 o 
   4   2  10      113.73      134.42     35.94 o 
  -6  -7  11       46.80       25.81     97.89 o 
  -5  -7  11       65.56       41.06     36.17 o 
  -4  -7  11        0.39      -22.61     25.59 o 
  -3  -7  11       13.20       10.96     22.38 o 
  -2  -7  11       18.51       -3.66     20.89 o 
  -1  -7  11       14.10        8.58     15.38 o 
  -7  -6  11      121.80       37.92     53.21 o 
  -6  -6  11       20.60      -43.09     47.06 o 
  -5  -6  11       45.18       48.02     31.77 o 
  -4  -6  11       47.10       49.25     28.97 o 
  -3  -6  11       62.45       61.78     16.93 o 
  -2  -6  11       71.91       84.42     14.60 o 
  -1  -6  11       14.99       27.31     15.29 o 
   0  -6  11       33.77       57.08     16.99 o 
  -7  -5  11        5.85      -45.27     45.27 o 
  -6  -5  11        9.39      -42.89     42.89 o 
  -5  -5  11       68.48       62.33     22.41 o 
  -4  -5  11        5.10      -10.29     21.66 o 
  -3  -5  11        9.04        0.00     14.55 o 
  -2  -5  11      136.41      154.32     15.19 o 
  -1  -5  11       62.93       62.53     33.65 o 
   0  -5  11       21.80       58.75     24.39 o 
   1  -5  11      217.86      253.58     29.09 o 
  -8  -4  11        6.74      -42.69     42.69 o 
  -7  -4  11      242.91      195.57     46.66 o 
  -6  -4  11      222.17      177.51     43.48 o 
  -5  -4  11       52.25       84.54     25.61 o 
  -4  -4  11       76.40       95.74     17.23 o 
  -3  -4  11       65.50       86.16     24.42 o 
  -2  -4  11        6.18        3.95     20.31 o 
  -1  -4  11       54.27       77.87     22.54 o 
   0  -4  11       48.14       79.91     23.48 o 
   1  -4  11       17.58       46.40     24.85 o 
  -8  -3  11      176.25      110.79     43.28 o 
  -7  -3  11        1.14      -37.92     37.92 o 
  -6  -3  11       37.31      -15.49     36.73 o 
  -5  -3  11       57.45       84.10     33.85 o 
  -4  -3  11       22.88       34.87     30.08 o 
  -3  -3  11       47.25      102.14     20.95 o 
  -2  -3  11      125.77      146.66     21.74 o 
  -1  -3  11       27.13       39.94     21.54 o 
   0  -3  11       25.40       33.75     37.13 o 
   1  -3  11      154.87      207.29     41.70 o 
   2  -3  11       42.43       65.32     41.70 o 
  -9  -2  11       30.83      -33.56     35.74 o 
  -8  -2  11       23.99      -17.27     36.73 o 
  -7  -2  11       10.21      -34.35     34.35 o 
  -6  -2  11       49.26        6.16     33.95 o 
  -5  -2  11      154.12      191.84     34.85 o 
  -4  -2  11      164.40      240.23     50.43 o 
  -3  -2  11      223.33      298.12     40.01 o 
  -2  -2  11       92.74       98.88     34.15 o 
  -1  -2  11      154.48      185.84     36.73 o 
   0  -2  11       20.28       13.10     35.54 o 
   1  -2  11       23.05       42.29     38.12 o 
   2  -2  11        9.17       20.85     39.91 o 
  -8  -1  11      186.58      137.40     37.53 o 
  -7  -1  11       25.34      -31.77     31.77 o 
  -6  -1  11      148.04      113.57     34.35 o 
  -5  -1  11       11.75       21.84     31.97 o 
  -4  -1  11       31.10       46.01     20.15 o 
  -3  -1  11       77.79       78.63     31.97 o 
  -2  -1  11        0.07       -7.74     30.38 o 
  -1  -1  11      187.62      199.74     36.93 o 
   0  -1  11      122.87      141.57     35.94 o 
   1  -1  11       45.44       38.12     35.54 o 
   2  -1  11       37.98       86.37     37.53 o 
  -6   0  11      213.23      220.00     36.14 o 
  -5   0  11      692.50      846.03     70.88 o 
  -4   0  11       23.79       10.32     30.18 o 
  -3   0  11        4.39        2.38     28.99 o 
  -2   0  11       94.30       88.36     31.57 o 
  -1   0  11        8.98       10.72     31.17 o 
   0   0  11        1.70       36.93     32.17 o 
   1   0  11        4.59       24.22     34.55 o 
   2   0  11       54.76       67.31     36.33 o 
  -4   1  11       46.76       46.26     30.58 o 
  -3   1  11       68.52       67.51     29.78 o 
  -2   1  11        1.93       11.12     28.59 o 
  -1   1  11      189.69      226.75     34.35 o 
   0   1  11      144.26      142.56     33.95 o 
   1   1  11       34.20       25.41     32.36 o 
   2   1  11       32.66       69.29     35.74 o 
   0   2  11       15.72       47.45     31.97 o 
   1   2  11       17.77       24.62     32.96 o 
   2   2  11        9.28       42.29     35.54 o 
  -5  -4  12        2.75       23.17     21.85 o 
  -4  -4  12       40.86       57.03     13.21 o 
  -3  -4  12       72.68      100.03     14.65 o 
  -2  -4  12       14.57       28.78     23.30 o 
  -6  -3  12       16.36      -24.22     42.09 o 
  -5  -3  12      247.86      245.41     47.45 o 
  -4  -3  12       19.04       28.81     20.61 o 
  -3  -3  12       19.06       36.19     21.68 o 
  -2  -3  12       26.66       57.20     23.50 o 
  -1  -3  12        9.51       21.39     23.97 o 
  -7  -2  12       49.12      -19.26     39.11 o 
  -6  -2  12       24.74      -22.04     37.92 o 
  -5  -2  12       17.08       17.87     38.92 o 
  -4  -2  12       47.09       61.98     23.23 o 
  -3  -2  12      173.31      253.59     25.51 o 
  -2  -2  12       74.17       90.05     23.14 o 
  -1  -2  12       69.88       98.68     40.11 o 
  -6  -1  12       90.99       56.19     38.12 o 
  -5  -1  12      106.70      129.26     39.11 o 
  -4  -1  12       32.38       69.77     20.88 o 
  -3  -1  12       86.42      113.97     38.52 o 
  -2  -1  12       24.52       36.53     37.13 o 
  -1  -1  12        9.79       28.79     36.73 o 
  -4   0  12        8.66      -11.52     35.74 o 
  -3   0  12       70.71       87.16     35.94 o 
  -2   0  12       80.64      113.97     36.33 o 
  -1   0  12        2.66       35.14     35.34 o 
  -1   1  12        6.82       13.50     37.72 o 
                                                 
